# Supplementary material for: Intracellular Mg2+ protects mitochondria from oxidative stress in human keratinocytes
Source: Commun Biol. 2023 Aug 24;6:868. doi: 10.1038/s42003-023-05247-6 (PMC10449934; doi:10.1038/s42003-023-05247-6)
Supplement: Supplementary file 4 — Supplementary data 1 [file 42003_2023_5247_MOESM4_ESM.xlsx]

## Sheet: Fig.1a
	Experiment 1
Time(min)	Cell1	Cell2	Cell3	Cell4	Cell5	Cell6	Cell7	Cell8	Cell9	Cell10	Cell11	Cell12	Cell13	Cell14	Cell15	Cell16	Cell17	Cell18	Cell19	Cell20	Cell21	Cell22	Cell23	Cell24	Cell25	Cell26	Cell27	Cell28	Cell29	Cell30	Cell31	Cell32	Cell33	Cell34	Cell35	Cell36	Cell37	Cell38	Cell39	Cell40	Cell41	Cell42	Cell43	Cell44	Cell45	Cell46	Cell47	Cell48	Cell49
0.0666667	1	1	1	1	1	1	1	1	1	1	1	1	1	1	1	1	1	1	1	1	1	1	1	1	1	1	1	1	1	1	1	1	1	1	1	1	1	1	1	1	1	1	1	1	1	1	1	1	1
0.133333	0.986125	1.01789	0.979639	0.994383	0.988169	0.984103	0.993058	0.96195	0.979263	0.981138	0.9536	0.992791	0.994016	1.0036	0.984919	0.989757	1.02429	0.97262	0.977555	0.968074	0.994701	0.993624	1.01272	1.01202	1.01425	0.978625	0.976613	0.986109	0.977806	0.975932	0.985351	0.956734	0.949462	0.975285	0.965147	0.96731	0.980593	0.975699	0.980817	0.950525	0.991262	0.95607	0.97697	0.970629	0.993731	0.98611	0.985643	0.983765	0.986997
0.2	0.991248	0.973974	0.973841	0.982057	0.947135	0.996379	1.01896	0.983381	1.01074	0.99884	0.990974	1.01667	0.99461	1.0173	0.983739	0.979831	1.04988	0.987081	0.990203	0.982917	0.991416	0.99995	0.978821	1.0083	1.03519	0.993443	1.00186	1.01756	0.981935	0.99232	0.989981	0.972764	0.989443	0.998762	0.990856	1.00198	1.00389	1.00233	0.989041	0.951147	0.986956	1.00767	0.979478	0.992097	0.998723	1.00463	0.997172	0.989372	0.999648
0.266667	0.983113	1.00684	0.984053	0.99986	0.981391	0.998293	1.02233	0.978778	1.02014	0.982398	0.965267	1.02482	1.01276	1.01118	0.99561	0.985183	1.00412	1.00132	0.994975	0.976338	0.995998	1.00116	1.00255	0.99184	0.995553	0.967209	0.986596	0.980857	0.987232	0.983113	0.987992	0.953991	0.972388	0.972932	0.988329	0.976508	0.99634	0.990221	0.983388	0.950378	0.986517	0.958987	0.983301	0.994631	0.994019	0.999451	0.994799	1.00075	0.987959
0.333333	0.997841	0.990163	0.979586	0.992309	0.97215	0.99345	1.00096	0.990046	1.00463	0.990902	0.975272	1.01119	0.99151	0.994089	0.989004	1.00015	1.02037	0.980326	0.991974	0.980413	0.988012	1.00706	0.994984	1.00298	0.993271	0.96499	0.993397	0.999897	0.97994	0.989498	0.996145	0.985176	0.997947	0.983591	0.972459	0.974549	0.992815	0.988882	0.97819	0.949609	0.996511	0.953131	0.995819	0.995324	0.986704	0.987211	0.990567	0.988693	1.00073
0.4	0.997967	1.00963	0.97255	0.98084	0.987815	0.979454	1.00953	0.978251	0.987953	0.965975	0.973086	0.993976	0.982908	1.00005	0.977069	0.984369	1.01911	1.00059	0.978478	0.965255	0.986926	1.00264	0.977553	1.00301	0.991579	0.976544	1.00222	0.986668	0.977716	0.971278	0.986962	0.966012	0.972474	0.952433	0.994567	0.976317	0.976474	0.98381	0.991127	0.956686	0.98002	0.959273	1.00147	0.981266	0.977543	0.999539	0.976372	0.97543	1.00066
0.466667	0.984567	1.00179	0.979495	1.00563	0.984225	0.977042	1.00692	0.995311	1.00291	0.968766	0.980777	1.02303	1.00295	1.00914	0.988443	0.994498	0.99727	0.998033	0.993503	0.977271	0.992371	1.00838	0.982082	1.00562	1.01412	0.972843	0.992011	0.988408	0.974848	0.986101	0.985297	0.985891	0.993605	0.967034	0.994198	0.996663	0.983812	0.989365	1.01581	0.97914	1.00294	0.951409	1.00322	1.01177	0.994306	1.01988	1.00363	1.01752	1.01042
0.533333	0.97627	0.985744	0.978413	0.990471	0.975726	0.955838	0.987405	0.975121	1.00064	0.978531	0.973628	1.0128	0.998516	1.00028	0.995271	0.994242	1.01537	0.98443	0.998367	0.993958	1.01628	1.01711	1.01911	1.01539	1.01494	0.999972	1.0297	1.00611	1.00883	1.00634	0.996794	0.991946	1.00696	0.998746	0.974194	0.945356	0.980229	0.976748	0.957799	0.968672	0.981107	0.977601	1.00198	0.991985	0.979534	0.992947	0.986825	0.987545	0.989026
0.6	0.98663	1.00921	0.996784	0.977069	0.965287	0.970055	1.00397	1.00646	1.00484	0.986812	0.974047	1.03149	1.01821	1.01082	0.983648	0.994022	1.01277	0.990567	0.980453	0.97565	1.00395	1.00659	0.994109	1.00865	1.02165	0.994703	0.996552	0.983471	0.970695	0.96567	0.976351	0.967238	0.981554	0.962367	0.981574	0.956146	0.976	0.977119	0.988089	0.957497	0.982697	0.969051	0.98912	0.987343	0.980802	0.979216	0.988569	0.971725	0.984948
0.666667	0.985976	1.01507	0.978186	0.989849	0.967233	0.963479	0.997809	0.982465	0.995804	0.972935	0.97615	1.00788	0.978324	0.994491	0.972363	0.97882	1.01932	0.970169	0.970175	0.987566	0.984943	0.993073	0.976711	1.00019	1.00854	0.963384	0.997157	0.981426	0.985024	0.992322	0.988063	0.972094	0.988343	0.995504	0.991124	0.972152	0.979456	0.979447	0.981295	0.972679	0.982826	0.953441	0.975895	0.974571	0.956022	1.00339	0.993864	0.980898	0.991677
0.733333	0.977904	1.02214	0.979829	0.998659	0.987854	0.977658	0.99908	0.984166	1.00585	0.984432	0.957308	1.01469	0.999179	1.0083	0.997038	0.977828	1.03031	0.997414	1.0056	0.98532	0.992489	1.00833	1.00285	1.00195	1.00612	0.973208	1.00023	0.990896	0.977321	1.00059	0.990445	0.95986	0.98392	1.00094	0.989217	0.977598	0.997212	1.00107	0.997585	0.980371	0.991997	0.963115	1.0119	1.00961	1.001	1.01564	1.00878	1.00295	1.00871
0.8	0.993903	0.979426	0.986916	0.994983	0.966112	0.995157	1.00838	0.992426	0.988169	0.977594	0.960491	1.01431	1.00058	0.990792	0.965719	0.970852	0.990368	0.967627	0.962587	0.961084	0.972777	0.980336	0.977792	0.982013	0.992631	0.963483	0.995156	0.986517	0.982518	0.973882	0.985984	0.970262	0.993389	0.999081	0.979493	0.999315	0.98034	0.972385	0.999276	0.973399	0.978542	0.968628	0.985537	0.981478	0.992956	0.986456	0.983606	0.996082	0.990913
0.866667	0.974589	1.0131	0.971388	0.992383	0.995457	0.989197	0.998205	0.948158	1.01152	0.980276	0.960751	1.00306	0.985676	0.997429	0.983818	0.996132	1.01862	0.974136	0.97327	0.963914	1.00389	1.00027	0.972345	0.991912	0.986406	0.977643	1.00365	0.988365	0.976501	0.975161	0.979136	0.978073	0.972577	0.959578	0.988238	0.9609	0.973529	0.991886	0.98437	0.973049	0.977076	0.961178	0.991509	1.00027	0.993483	1.00172	1.00149	0.980868	1.00139
0.933333	0.987193	0.983203	0.974535	0.980007	0.987518	0.987981	1.00818	0.994633	0.983978	0.976852	0.970181	0.99568	0.986978	0.994521	0.977561	0.969678	1.01765	0.970473	0.986675	0.972526	1.00329	1.00179	0.986568	1.00076	1.01379	0.961297	0.99256	0.989299	0.965657	0.995246	0.98885	0.972221	0.975702	0.971467	1.00628	0.956998	0.989642	0.982391	1.01133	0.948909	0.974368	0.982287	1.01206	0.973063	0.956484	0.999638	0.98391	0.993879	0.999449
1	0.989493	1.02651	0.98528	0.993656	0.986075	1.01462	1.00002	1.01047	1.00459	0.953674	0.956675	1.01335	0.992337	0.989917	0.97887	0.983773	1.0022	0.979363	0.964754	0.98037	0.986015	0.983447	0.989413	1.00644	1.02035	0.991194	0.991327	0.986473	0.977375	0.997592	0.983958	0.97944	0.995215	0.976804	0.987926	0.978259	0.97585	0.96248	0.977634	0.987028	0.974535	0.942979	0.971403	0.965451	0.981333	0.964166	0.971861	0.960879	0.978655
1.06667	0.984797	1.00912	0.971275	0.987974	0.967137	0.985821	0.988856	0.960817	0.986885	0.971465	0.951536	1.01865	0.992988	0.995204	0.974625	0.956384	0.998615	0.976504	0.969524	0.958261	0.995747	0.991299	0.996834	0.995663	1.00533	0.977793	0.964455	0.99124	0.965838	0.974341	0.981564	0.977595	0.984268	0.9746	0.991253	0.99683	0.986489	0.986186	0.996682	0.974783	0.973489	0.956468	0.987229	0.986091	0.991192	0.984696	0.994966	0.988367	0.996052
1.13333	0.989894	0.980041	0.970445	0.991832	0.948076	0.99094	0.990112	0.97458	0.994888	0.94078	0.952309	1.00007	1.00374	0.991785	0.967985	0.97702	0.9891	0.966221	0.975738	0.954762	0.979661	0.997979	0.992835	0.994142	1.00196	0.988553	0.995694	0.984648	0.975535	0.970253	0.993836	0.984812	0.992338	0.981355	1.00008	1.00484	1.0024	0.999057	1.0077	0.975741	1.02112	0.977482	0.987099	0.998403	1.00583	0.98541	0.99116	0.999436	0.992891
1.2	1.00216	1.02135	0.994	1.0249	1.00702	1.03086	1.04566	1.00612	1.03809	1.01669	1.00975	1.04276	1.03211	1.02996	1.01806	1.02302	1.08003	1.02585	1.01829	0.999485	1.0128	1.02977	1.02549	1.03142	1.03747	1.01269	1.00897	1.01301	1.00353	1.01524	1.00705	0.991123	1.00841	1.03266	0.998326	0.979032	1.00321	1.01377	0.998228	0.982147	1.00341	0.989602	1.02369	1.00861	1.00982	1.01267	1.0073	0.992278	1.01301
1.26667	0.992169	0.987364	0.993795	1.00999	1.00362	1.02003	1.00755	1.01559	1.01214	0.975703	0.988543	1.05522	1.04769	1.02322	0.99113	0.984488	1.03403	1.00217	0.989627	0.971823	0.989766	1.02248	0.998663	1.00686	1.03192	0.990651	1.00175	1.00958	0.988445	0.987661	1.00086	1.00013	0.983728	1.00976	0.996097	0.998471	0.991647	0.999866	0.991045	0.959056	0.986338	0.987522	1.00386	1.00296	0.961481	0.978423	0.987906	0.992568	1.00302
1.33333	1.00606	1.00771	0.992113	0.99721	0.979812	1.01665	1.00923	0.990983	1.01008	0.972316	0.976552	1.02849	0.979666	1.00901	0.983055	0.980313	1.02207	0.965874	0.974451	0.977642	1.00512	1.01477	0.980267	1.02134	0.981694	0.985119	0.993563	1.00677	0.999717	1.00631	1.001	0.980263	1.00733	0.993697	1.00917	0.96633	0.988463	0.983328	1.00699	0.975077	0.990063	0.959449	0.99616	0.995343	0.989178	0.993694	0.976492	1.00104	1.00762
1.4	0.97799	0.987343	0.992752	1.0003	0.956099	1.01242	1.02534	0.99679	1.00356	0.985845	0.977226	1.02818	0.988743	1.0198	1.00433	0.993992	1.01199	0.997261	1.00184	0.979391	0.988193	1.01314	1.00065	1.01302	0.983293	0.993367	0.986272	0.999827	0.983647	0.986853	0.995002	0.991398	0.953839	0.989482	1.00605	0.968035	0.987041	0.992504	0.983579	0.975112	0.991959	0.979919	1.00315	0.992783	0.96829	0.999651	0.983123	0.982635	1.00677
1.46667	0.985451	0.989025	0.969529	0.992185	0.995624	1.00278	1.00838	0.998262	1.02534	0.985868	0.960362	1.01064	1.01514	1.01285	0.981649	0.996588	1.02362	0.983238	0.99174	0.964862	0.991856	1.01488	0.993058	1.01729	1.01002	1.0045	0.98941	1.00298	1.00409	1.0018	0.998329	0.994895	0.995306	1.00437	0.976021	0.95105	0.989409	0.991475	0.985154	0.972364	0.979301	0.941752	1.00169	0.981524	0.975752	1.00091	0.986439	0.996549	1.00303
1.53333	0.99226	0.984977	0.996823	1.00881	0.965293	0.991498	0.995107	0.978497	0.998267	0.963631	0.985539	1.01819	1.00639	1.00449	0.98688	0.996578	1.00469	0.990049	0.996365	0.975352	0.993133	1.01061	1.00228	1.01109	1.03678	0.997254	0.974664	0.996201	0.979581	0.978782	0.988167	0.995457	0.999425	0.946768	0.995042	0.959395	0.983844	0.993251	0.984032	0.967714	0.984615	0.937416	0.998392	0.991228	0.968037	0.994473	0.989382	0.999552	0.998684
1.6	0.975952	0.990471	0.979561	1.0074	0.980482	0.974626	0.986248	0.974724	0.978338	0.966066	0.977973	1.01483	1.01341	0.993292	0.982933	0.979019	0.977316	0.977348	0.980319	0.97916	0.998865	0.995536	0.978664	1.01506	0.973506	0.992405	0.980542	0.979272	0.971712	0.965049	0.983326	0.974793	1.00346	0.993432	0.997098	0.977821	0.959528	1.00045	0.977449	0.959063	0.994924	0.949672	0.986359	0.993461	0.987676	0.997612	1.00308	0.992589	1.0125
1.66667	0.997195	0.99632	0.977959	0.992061	0.970346	0.988613	0.983268	0.957268	1.00489	0.971482	0.954565	0.996608	0.99334	0.993816	0.982207	0.980186	0.956233	0.977004	0.98376	0.946195	0.979153	1.00702	1.00793	1.01368	0.972362	0.990813	0.988467	0.976992	0.982687	0.973699	0.971131	0.988041	0.986396	0.974209	0.990492	0.934566	0.94307	0.981498	0.968488	0.957972	0.983515	0.944851	0.978074	0.975665	0.993186	0.998012	0.986525	0.97277	0.991341
1.73333	0.993262	0.980047	0.982172	1.00971	0.974908	1.00468	1.00423	1.01189	1.00021	0.97973	0.979816	0.99824	1.00144	1.00824	0.990992	0.98688	0.986694	0.978634	0.992195	0.980807	0.991331	0.996865	0.971149	0.999208	0.977172	0.986887	0.97366	0.975913	0.984075	0.961291	0.981616	0.969088	0.961022	0.962437	0.995909	0.973768	0.958125	0.996436	0.973835	0.996832	0.982496	0.983864	0.981832	0.989834	0.96203	0.988155	0.9865	0.993351	0.999945
1.8	0.993007	0.991636	0.979763	1.01712	0.991372	0.960676	1.00543	0.966616	0.992034	0.956256	0.968314	1.00358	1.01919	1.00108	0.971551	0.962332	0.981299	0.981441	0.97561	0.959422	0.990207	0.998489	0.975395	1.00777	0.995353	0.978836	0.968766	0.973529	0.982494	0.983974	0.988919	0.971335	0.97015	0.994905	0.984191	0.961131	0.96369	0.996747	0.964094	0.975958	0.98734	0.960644	0.976078	0.977817	0.951256	0.984677	0.983829	0.993879	0.98564
1.86667	1.00278	0.979042	0.983356	1.00565	0.95113	0.980784	0.993933	1.00754	1.01375	0.993028	0.977834	1.04856	1.02467	1.00732	0.999049	0.996527	1.02428	0.991468	0.99023	0.98428	1.00318	1.0175	0.995818	1.01041	0.990841	0.987038	0.981036	0.986911	0.979598	0.978218	0.98737	0.977818	0.976092	1.00791	0.983372	0.949497	0.958279	0.996128	0.982557	0.960532	0.9932	0.956334	0.993741	0.987579	0.945964	0.995473	0.997697	1.00138	1.00616
1.93333	1.00105	1.02013	0.973778	1.00427	0.982853	1.01224	0.995405	1.01029	1.0107	0.97567	0.964487	1.0169	1.0432	1.02179	0.994198	0.981185	0.999934	0.98049	0.992935	0.977417	0.999252	1.01067	0.986892	0.995665	0.976245	0.964642	0.977656	0.9883	0.974771	0.968357	0.99183	0.97891	0.973627	1.0147	0.999122	0.972336	0.979062	1.01302	0.971691	0.962867	0.98575	0.975154	1.01477	1.00906	0.96717	0.998408	0.99659	0.997438	1.01249
2	0.991227	0.989542	0.980411	0.995571	0.98159	0.993393	0.995335	0.970216	1.0046	0.978601	0.968281	1.02392	1.03468	1.02433	0.990095	1.00122	1.00689	0.984464	1.01121	0.976304	0.998749	1.0149	0.989037	0.991503	0.966571	0.996563	0.981168	0.996275	0.98159	0.986216	0.997809	0.965624	0.993585	1.00015	0.982408	0.941693	0.983091	1.00854	1.01138	0.978112	1.01136	0.971855	0.994299	1.0041	0.987384	1.00715	1.018	1.00823	1.01001
2.06667	1.00955	0.989689	0.983075	1.00561	0.973548	1.00992	1.01136	0.99746	1.00754	0.983068	0.986468	1.0235	1.02631	1.0109	1.00105	0.991448	0.998213	0.998527	0.99594	0.982034	1.01165	1.01472	1.01227	1.02482	1.01313	0.993852	0.990963	1.00875	0.97783	0.981214	1.00306	0.987614	1.00117	0.984292	1.02188	0.951201	0.994382	1.01907	0.994003	0.973867	1.00441	0.982127	0.997234	1.00547	0.996079	1.01549	1.01449	1.01273	1.0318
2.13333	0.990569	0.985451	0.98696	1.01845	0.979019	1.01368	0.998561	0.992519	1.00652	0.984156	0.968573	1.01241	1.02457	1.01111	0.999898	0.996644	1.01753	0.994861	0.980771	0.957041	1.01343	1.0158	1.00473	1.01392	1.0054	0.986967	0.997422	0.993411	0.982823	0.988633	0.999541	0.989024	0.97621	1.00305	1.0089	0.980975	0.990574	1.01322	1.00678	0.976623	1.01215	0.950859	0.99744	1.00862	0.976759	1.03179	1.01557	0.985625	1.02368
2.2	0.974945	0.995266	0.984909	1.00024	0.958998	0.996634	0.990696	0.989324	1.02078	0.977984	0.969028	0.999528	0.980375	1.01615	0.99515	0.979494	1.0051	0.983597	0.995525	0.973845	1.01146	1.0033	1.00493	1.01768	1.00587	0.986717	0.979213	1.00441	0.983644	0.981061	1.01276	0.98591	0.990656	0.966731	0.997166	0.969365	0.996193	1.01486	0.998896	0.968769	0.99043	0.989792	0.992438	1.0039	0.997382	1.02513	1.02105	1.02096	1.03603
2.26667	0.975453	0.98571	1.00012	0.996638	0.982814	1.02775	1.00334	0.959518	1.00501	0.984961	0.961996	1.01511	1.00123	1.01773	1.00596	0.9886	1.02725	0.978941	1.00019	0.990981	1.00809	0.993772	1.01879	1.01238	0.998942	0.967736	0.976823	1.00642	0.996364	0.980265	1.00518	0.984793	0.968797	0.972122	0.979497	0.983435	0.989043	1.02208	0.9959	0.939245	0.9808	0.936109	0.975655	0.98869	0.980183	0.989124	1.01429	0.997199	1.0166
2.33333	0.991578	0.972292	0.976732	0.994544	0.95691	1.02205	1.02218	1.00124	1.00132	0.964625	0.962988	1.01596	1.02654	1.0249	0.971641	0.965263	1.00864	0.980067	0.985036	0.988767	1.0043	1.01413	1.01262	0.996851	0.984497	0.994879	1.00451	1.0028	0.974616	0.983023	1.00865	0.973613	0.985976	0.999416	1.00478	0.962023	0.995651	1.01752	1.00143	0.952273	0.993016	0.964126	1.0011	1.01392	0.988834	1.00049	1.01096	1.0019	1.02737
2.4	0.993428	1.01095	0.976144	1.01792	0.970152	1.02977	1.03654	0.991849	1.01161	0.977195	0.986262	1.00426	1.02335	1.01105	1.00442	0.986191	1.02317	1.00064	0.995891	0.984424	1.02096	1.01784	1.00701	1.03009	1.00835	1.01605	1.0043	1.03325	0.987877	1.00005	1.02111	0.994206	1.00903	0.99471	1.00281	0.98303	1.00284	1.00856	0.991722	0.952581	1.00163	0.961641	0.999149	1.00866	1.00302	1.00446	1.01168	0.992779	1.02378
2.46667	0.968872	1.0202	0.979675	1.035	0.981164	1.03664	0.998357	0.999921	1.01607	0.981496	0.992522	1.00945	1.0172	1.01865	0.995875	0.971271	1.01327	0.979324	0.993457	0.973385	1.01597	1.00898	0.991874	1.01916	1.00122	0.986722	1.00357	1.01027	0.997568	0.990501	1.02328	0.94893	1.00794	0.979111	0.998623	0.972805	0.991582	1.01668	0.992719	0.964308	1.01542	0.958406	0.962184	0.992878	0.980406	0.986507	1.01544	0.998756	1.01863
2.53333	1.01878	0.975391	1.00593	1.02281	0.974908	1.04796	1.01153	1.04205	1.04659	0.986341	0.989223	1.01371	1.02727	1.02113	1.00842	1.00791	1.03078	1.01023	0.996597	0.995071	1.01404	1.03478	1.022	1.01217	0.990386	1.00309	1.00358	1.03266	0.994229	1.00115	1.02036	0.970249	0.996912	0.977265	1.01086	0.995031	1.00223	1.01886	1.00597	0.978322	1.02071	0.957425	1.00126	0.998077	0.995814	1.00798	1.00096	0.995312	1.01549
2.6	1.00066	0.988843	0.999814	1.04785	1.00376	1.05197	1.02325	1.0208	1.03342	1.00024	1.00343	1.00613	1.01167	1.04387	1.01934	1.01731	1.04946	1.01317	1.01891	1.01972	1.04979	1.03612	1.01439	1.0352	0.991562	1.00487	1.01165	1.04541	1.00115	1.02631	1.03646	0.961603	1.00836	0.975666	1.02182	0.962429	1.02377	1.0324	1.02985	1.00149	1.02579	0.98761	0.9932	1.02716	0.997146	1.00964	1.03537	1.02546	1.01832
2.66667	0.97241	0.98053	0.985301	0.996163	0.974727	1.04376	0.986072	0.960782	1.01247	0.966877	0.981724	0.998336	1.01458	1.0086	0.98502	0.987305	1.00816	0.978885	0.991805	0.978634	1.00589	1.019	1.002	1.01385	1.01662	1.00345	0.977791	1.02869	0.984096	0.993906	1.01802	0.98166	0.972864	1.00102	0.988439	0.959141	1.00642	1.01237	0.99265	0.942392	0.988779	0.935752	0.983694	1.01075	0.980392	0.998997	1.00237	0.988575	1.0165
2.73333	0.978545	0.98624	0.982051	1.01003	0.996423	1.05248	1.01717	1.02246	1.01438	0.988152	0.988515	1.02366	1.02538	1.01851	1.00307	1.006	1.04911	1.0004	1.00968	0.986346	1.01712	1.0353	1.00296	1.03073	1.00545	0.99794	0.979323	1.03651	0.990918	0.982617	1.01992	0.990683	0.977343	0.994391	1.01274	0.948891	1.00189	1.01963	1.0144	0.997874	1.01753	0.94556	1.00879	1.02183	1.00254	1.01616	1.0225	1.02083	1.02233
2.8	0.991911	0.993018	0.983228	1.01235	0.956021	1.01917	0.995671	1.03548	1.01568	0.970475	0.995277	1.03497	1.03763	1.02207	1.00057	1.01243	1.03279	0.982664	0.999254	0.980888	1.00849	1.00201	0.992318	1.00957	1.01012	0.996027	0.998472	1.02283	0.979512	0.985871	1.01652	0.975317	1.00712	0.991951	0.99508	0.968624	0.997403	1.0218	0.998562	0.950231	1.01314	0.95623	0.992642	1.01543	1.02006	1.01063	1.02377	1.03024	1.02923
2.86667	0.998529	0.978776	0.984208	0.997288	0.990341	1.03885	0.977491	0.979521	1.00475	0.984659	0.983102	1.01087	0.996054	1.02172	1.00534	0.996122	1.00507	0.9795	0.994501	0.976866	1.01032	1.01816	0.997911	1.01108	1.00981	1.01259	0.993247	1.03092	0.996302	0.991061	1.01979	0.973631	0.992202	0.992528	0.995987	0.95484	1.00931	1.03098	0.994937	0.961832	0.997318	0.97545	1.00079	1.01789	0.987767	1.0217	1.0298	0.999743	1.0262
2.93333	1.00625	0.998345	0.982644	1.01531	0.957388	1.0371	0.990765	1.00164	1.02925	0.98856	0.990792	1.00103	1.00776	1.01069	0.985889	0.974465	1.00083	0.989339	0.982618	0.964668	1.00164	1.0094	1.0111	1.01971	0.990798	0.996041	1.00191	1.04214	0.993371	1.01798	1.0374	1.00268	1.00161	0.996518	1.01722	0.976978	1.01953	1.03132	0.998408	0.954182	1.01467	0.970302	1.02232	1.02127	1.00141	1.01799	1.03959	1.01362	1.02575
3	0.99777	0.994743	0.983182	1.03477	0.965507	1.0691	1.00289	0.996277	1.02735	0.983557	0.990647	1.01817	1.03287	1.0256	0.99558	0.987882	1.05919	1.00134	0.996759	0.993454	1.01697	1.03793	0.999401	1.02427	1.01173	0.992367	1.01258	1.0251	1.00258	0.994618	1.03253	0.965763	1.01654	0.983505	0.998916	0.937878	1.0055	1.03055	1.01036	0.985231	1.01495	0.968628	0.9969	1.01658	0.984186	1.01273	1.01538	1.00758	1.03035
3.06667	0.997058	1.00623	1.00629	1.02323	0.991784	1.05303	1.00111	1.0019	1.02356	0.983401	1.00116	0.995151	1.01538	1.02746	1.00222	0.984169	1.04918	1.01304	0.998568	1.01693	1.03663	1.04281	1.01778	1.01096	1.00642	1.02095	0.994707	1.04129	1.00368	1.01198	1.03061	0.966171	1.01513	0.984564	1.00592	0.96407	1.01075	1.02642	1.00378	0.972755	1.04119	0.978175	0.997904	1.02092	0.97729	1.01257	1.0325	1.03215	1.0417
3.13333	1.00888	0.963293	0.984547	1.03107	0.965378	1.06821	1.0257	1.02582	1.02392	0.989615	1.00277	1.00271	1.03616	1.02206	1.00661	1.00038	1.05995	0.998312	1.00374	0.986797	1.03467	1.03924	1.00701	1.02388	1.003	1.00445	0.989062	1.03021	1.00277	1.00512	1.03146	1.00162	1.00234	0.996111	1.02655	0.979311	1.01713	1.05522	1.01249	0.982532	1.01454	0.959099	0.995039	1.02305	1.0324	1.01555	1.03097	1.01352	1.04518
3.2	0.993069	1.01366	0.993133	1.00452	0.954126	1.08978	0.984134	0.990428	1.00829	0.979897	0.986055	1.00208	1.0089	1.01849	0.998092	0.998574	1.00605	0.98402	0.977783	1.00248	1.0221	1.01667	0.996676	1.0155	1.01266	0.996063	0.980049	1.03512	0.990389	0.993857	1.03767	0.957353	0.985909	1.00341	1.00445	0.978682	1.02025	1.02931	1.02073	0.975511	1.0075	0.953465	1.00345	0.998903	0.996642	1.00696	1.01446	1.01002	1.02093
3.26667	0.995599	1.01052	0.992867	1.0298	0.986487	1.04857	1.01538	1.02741	1.02033	0.981253	0.986835	1.02792	1.05329	1.02476	1.01039	1.00716	1.01418	1.00424	0.99646	0.999423	1.03293	1.03415	1.02683	1.01512	1.02665	1.01763	0.985524	1.04288	0.992107	1.00866	1.03307	0.98545	1.00417	0.996018	1.011	0.959076	1.01947	1.03193	1.01492	0.996378	1.01267	0.962118	1.00127	1.03104	0.984722	1.02062	1.03734	1.02773	1.03848
3.33333	0.999621	1.00968	1.00745	1.02433	0.97842	1.05373	0.991044	1.00556	0.999362	0.970551	0.97073	0.990527	1.01857	1.01304	0.98696	0.983461	1.00755	0.980749	0.99217	0.97723	1.00459	1.02542	0.997873	1.01267	0.989009	1.00436	1.01921	1.0385	0.992429	0.997188	1.02649	0.955227	0.984789	0.97619	1.01182	0.921363	1.00438	1.03325	0.999983	0.954853	1.00457	0.956532	0.971897	1.00512	0.991179	1.01264	1.00886	0.997854	1.01849
3.4	0.98646	0.993612	0.983038	1.00471	0.936451	1.04814	0.963789	0.982385	1.01478	0.966856	0.965292	0.994775	0.999408	1.00415	0.99183	0.98494	1.02533	0.981832	0.977223	0.989485	1.02373	1.0298	0.99627	1.01754	0.986471	0.97876	0.978999	1.02496	0.987624	0.998928	1.02523	0.948324	0.985186	0.997787	0.98445	0.942544	1.004	1.03294	0.994146	0.975245	1.0247	0.944421	0.97751	1.03626	0.996664	1.00006	1.02703	1.00376	1.01244
3.46667	0.983246	0.996307	0.988135	1.03763	0.959694	1.05262	0.967734	0.973152	1.01896	0.974532	0.986742	0.99764	1.03015	1.02126	0.99703	0.968586	1.02758	0.978932	0.993617	0.983563	1.01261	1.02311	0.989899	1.01416	0.989578	0.982011	0.989343	1.03327	0.989018	0.977247	1.02548	0.95808	0.991858	0.966489	0.979829	0.94104	1.00663	1.0314	0.999046	0.962098	1.00867	0.961289	0.987458	0.996144	0.947384	1.00308	1.02103	1.03275	1.01265
3.53333	0.974999	0.986358	0.995888	0.999317	0.984516	1.06948	1.00517	1.02449	1.04079	0.986946	0.977108	1.02396	1.02335	1.03266	1.00318	1.00388	1.02477	0.98509	0.983537	0.991042	1.01654	1.02361	0.995549	1.01105	0.996339	0.984564	0.97465	1.03751	0.966727	1.0019	1.03037	0.965393	0.978874	0.989279	1.00654	0.942234	1.01571	1.03881	0.996116	0.959	1.00838	0.933846	0.982326	1.0112	0.983921	1.00773	1.02335	1.00609	1.03918
3.6	1.00196	1.00262	0.999526	1.0286	0.976951	1.07519	1.01825	1.02738	1.0058	0.983498	0.987874	1.02249	1.04114	1.01867	0.996286	0.974664	1.01289	0.975481	0.978173	0.999298	1.00813	1.0092	0.999692	1.00771	0.980805	0.98005	0.997738	1.03514	0.981786	1.01374	1.03354	0.976707	0.999437	0.964587	1.01003	0.9505	1.01333	1.04794	0.994399	0.964021	1.01833	0.96494	1.00944	1.03191	0.975099	1.04491	1.03056	1.01298	1.03659
3.66667	0.974477	0.993632	0.991646	1.02494	0.95122	1.08387	0.992421	1.01484	0.997135	0.981134	0.981653	0.995983	1.01216	1.01915	1.00442	0.967255	1.04202	0.981085	0.996142	0.988017	1.0124	1.01504	0.981723	0.998817	0.977129	0.985945	0.972993	1.03398	0.992892	0.998327	1.03246	0.949446	0.982639	0.954372	0.99532	0.954012	1.01326	1.04796	1.00331	0.955756	1.02127	0.921519	0.98481	1.00295	0.984252	1.013	1.02487	1.01398	1.02859
3.73333	0.984909	0.987238	0.980623	1.0179	0.967659	1.05249	0.980958	0.979485	1.00022	0.9871	0.977638	0.995887	0.982537	1.02427	1.016	0.995287	1.03301	0.9922	1.00317	0.993045	1.0336	1.02381	1.01327	1.01507	0.973446	0.994942	0.980491	1.04881	1.0024	1.01316	1.05097	0.980485	1.01345	1.0096	1.01433	0.967048	1.02216	1.04783	1.0092	1.00364	1.0333	0.940555	1.01251	1.03521	1.00047	1.02821	1.03808	1.03416	1.04619
3.8	0.991582	0.981094	0.994782	1.02222	0.963316	1.06035	0.982475	1.016	1.00673	0.983419	0.986948	0.979893	1.00261	1.01913	0.999863	0.977868	1.03631	0.989242	0.987129	0.983214	1.01695	1.02305	0.989417	1.02325	1.0019	1.00545	1.0053	1.04872	0.992939	0.989954	1.04637	0.968725	0.989677	0.984455	1.00531	0.950771	1.03192	1.03906	1.01084	0.965413	1.01489	0.943942	0.991592	1.03368	1.01123	1.008	1.0355	1.01578	1.03017
3.86667	0.976591	0.976235	0.986671	1.01706	0.970275	1.07752	0.983795	0.999748	1.01738	0.988632	0.987329	0.987135	1.02399	1.01678	1.00172	0.974384	1.04156	0.997166	0.988524	1.02053	1.0264	1.02619	0.993613	1.01572	0.988363	1.00356	0.997208	1.05058	0.99959	1.02024	1.04724	0.973402	0.989492	1.00471	1.00682	0.946654	1.03788	1.04455	1.02136	0.989273	1.02381	0.951249	0.985003	1.01006	0.983389	1.01504	1.03151	0.993157	1.03423
3.93333	0.990172	0.99158	1.01904	1.02913	0.964604	1.11818	0.975713	1.00956	1.02874	0.981354	1.00279	1.00553	1.01329	1.02273	1.00939	0.991045	1.04619	0.98356	0.981212	0.991862	1.01108	1.03095	0.975994	1.00119	0.985831	1.00048	0.992242	1.04839	0.986129	0.999137	1.02707	0.9742	0.989563	0.969738	0.990314	0.95117	1.01964	1.02827	0.999085	0.961315	1.01666	0.922085	0.969876	1.02314	0.973269	0.987027	1.02121	1.01546	1.02165
4	0.965338	1.01608	1.00182	1.0425	0.971976	1.06873	1.00524	1.0041	1.0215	0.992907	1.01262	0.998984	1.03073	1.04387	1.02821	0.982819	1.04075	0.995727	0.999369	0.984876	1.02656	1.03211	0.991075	1.00409	0.981054	1.00782	1.01119	1.07231	0.997107	1.02924	1.06379	0.97466	0.988302	0.990471	1.026	0.99402	1.02634	1.06689	1.02984	1.00297	1.03955	0.932325	1.00594	1.03996	0.975182	1.00947	1.03666	1.02617	1.04566
4.06667	0.98355	0.999155	0.999099	1.02291	0.958702	1.07267	0.990177	1.00537	1.01701	0.975352	0.983547	1.01998	1.03342	1.02921	1.01032	0.980972	1.0553	1.00128	1.00036	0.997762	1.02927	1.02805	0.989131	1.02705	0.969754	1.00061	0.984217	1.06049	0.973715	1.00288	1.04483	0.963875	0.979195	0.972971	0.980293	0.934063	1.03094	1.05086	1.01352	0.960735	1.02248	0.95874	1.00292	1.02407	1.01369	1.0107	1.04904	1.02175	1.04407
4.13333	0.969934	1.00602	0.971241	1.0323	0.959669	1.06848	0.976547	0.998334	1.01635	0.966061	0.993914	0.987975	1.03692	1.02698	0.993838	0.973969	1.04303	0.976332	0.998656	0.99631	1.01609	1.01884	0.985633	1.01536	0.966008	1.005	1.00066	1.05223	0.98278	1.00926	1.06533	0.969682	0.990297	0.999712	1.02468	0.990452	1.03744	1.05787	1.00989	1.00469	1.04698	0.970788	1.02652	1.03658	1.00162	1.01882	1.05062	1.0206	1.05287
4.2	0.984718	0.997389	1.00249	1.02967	0.980378	1.09712	0.998843	0.997541	1.01281	0.980807	0.991856	1.00291	1.02767	1.02226	1.00912	0.984195	1.04593	0.982308	0.981457	0.990698	1.00043	1.01409	0.974259	0.979127	0.964815	0.975528	0.960501	1.01686	0.956504	0.976591	1.02257	0.957551	0.967213	0.951537	0.954848	0.937958	1.01019	1.01463	0.973505	0.942378	0.987933	0.937122	0.969307	1.00734	0.987789	0.988504	1.02665	0.993501	1.01854
4.26667	0.986039	1.01026	1.00576	1.0308	0.937167	1.11334	0.991775	1.00514	1.01117	0.993791	0.984126	1.00558	1.03974	1.03047	1.00883	0.971956	1.02251	0.983519	0.997973	1.0131	1.04073	1.03864	0.989652	1.00836	0.984763	1.0083	0.993247	1.0566	0.983647	1.02139	1.05778	0.952497	1.01284	0.971639	1.02011	0.957285	1.03676	1.03128	1.00338	0.983574	1.01266	0.941026	0.974632	1.02029	0.987724	1.00913	1.03626	0.996142	1.04505
4.33333	0.974586	0.982902	0.99672	1.01529	0.946794	1.08137	0.990058	0.974963	0.987594	0.961943	0.966758	1.02632	1.02154	1.02411	0.983581	0.97366	1.03284	0.973827	0.982863	0.994476	1.01976	1.01833	0.979505	0.99072	0.981992	0.99771	1.00215	1.05331	0.986554	1.00095	1.04611	0.933779	0.991688	0.977116	0.996941	0.956958	1.03824	1.05468	1.00483	0.935651	1.01436	0.936827	1.00157	1.02712	0.999678	1.02481	1.04902	1.0206	1.05195
4.4	0.961824	0.977269	1.00311	1.01895	0.954353	1.10447	0.992461	1.01529	1.00396	0.983229	0.971047	1.00034	1.01604	1.0207	1.01862	0.973347	1.06007	0.990213	0.98603	0.983504	1.03579	1.02853	0.986944	0.998347	0.974489	0.976679	0.97824	1.04508	0.981457	0.989342	1.03358	0.93743	0.981868	0.971437	0.988065	0.919699	1.0171	1.03372	0.997005	0.947161	0.994808	0.945321	0.958438	1.01673	0.977965	1.00937	1.03406	1.0113	1.03729
4.46667	0.97214	0.972271	0.962583	1.0132	0.927752	1.08827	0.971568	0.995484	0.98849	0.972593	0.97563	0.979847	0.983143	1.01009	1.00065	0.966734	1.03418	0.980699	0.972062	0.973243	1.02975	1.02344	0.991075	1.02709	0.971424	0.990071	0.992303	1.04848	0.973929	0.993205	1.03085	0.95473	0.980956	0.937185	1.01966	0.962119	1.00665	1.04142	1.00225	0.940728	0.998551	0.920563	0.99293	1.01012	0.991653	0.990682	1.02785	1.01079	1.04169
4.53333	0.943591	0.944877	0.986618	1.01231	0.9368	1.07463	0.967566	0.975194	0.990349	0.971923	0.966256	0.992687	1.00464	1.01762	1.01019	0.986963	1.04893	0.990346	0.990573	0.997379	1.0281	1.02066	0.994377	1.00702	0.993476	0.984364	0.998151	1.06046	0.980439	1.00008	1.0442	0.948145	0.999648	0.929674	0.983645	0.945038	1.01741	1.02427	0.994798	0.922798	1.01611	0.925997	0.963834	1.02764	0.984295	1.00537	1.01561	1.00886	1.02135
4.6	0.990144	0.983315	0.999615	1.03552	0.954751	1.10857	0.982328	0.991207	1.00069	0.982079	0.98014	0.966525	1.00344	1.02686	1.00687	0.975303	1.0511	1.00175	0.988549	0.970516	1.01718	1.02708	0.974135	1.01328	0.972883	0.992806	0.991155	1.05374	0.993501	1.0116	1.05197	0.960869	0.992705	0.969605	1.01529	0.9598	1.02811	1.06339	1.01874	0.932049	1.01443	0.950516	0.993547	1.02726	0.990516	1.0172	1.04594	1.00933	1.0358
4.66667	0.977161	0.977632	0.986824	1.03219	0.96617	1.07467	0.976551	1.0019	0.984122	0.965966	0.981343	0.990927	1.00719	0.991787	0.993044	0.955861	0.996547	0.979026	0.981617	0.980601	1.0389	1.01702	0.988918	0.999759	0.970963	0.998396	0.981168	1.05363	0.994741	0.97913	1.04322	0.955088	0.990414	0.987604	0.998599	0.956122	1.02096	1.04259	0.98471	0.954658	1.00797	0.914276	0.961925	1.0238	0.97709	1.0066	1.04657	1.01213	1.04908
4.73333	0.988472	1.00821	0.980606	1.02095	0.940872	1.08854	0.982115	0.983885	0.997514	0.962006	0.99758	0.971645	0.980343	1.01211	1.00015	0.961763	1.04333	0.987115	0.996626	0.998324	1.01399	1.03172	0.98315	1.01835	1.00026	0.982963	0.985521	1.05117	0.985666	1.00977	1.04236	0.93833	0.997739	0.958743	0.993325	0.938205	1.01881	1.02849	0.987028	0.93121	0.993173	0.945584	0.949313	1.00437	0.960479	0.994977	1.00956	1.01166	1.02356
4.8	0.984692	0.996558	0.992579	1.05716	0.972143	1.12628	0.97705	1.00279	1.01496	0.966624	0.989793	1.0257	1.0257	1.03214	0.996475	0.962548	1.00332	0.989851	0.99173	0.984581	1.01716	1.02482	0.982167	1.02982	0.969266	0.997449	0.981221	1.05585	0.979402	1.01151	1.05222	0.932146	0.982427	0.959234	1.00779	0.938683	1.02898	1.04753	0.985003	0.982867	1.00352	0.928309	0.980711	1.00634	0.990263	1.00476	1.02939	1.01715	1.03538
4.86667	0.984434	0.980885	0.992501	1.02664	0.947882	1.09874	0.984098	0.964041	1.00963	0.961269	0.983368	0.987319	1.00978	1.00947	1.00495	0.962578	1.04383	0.989664	0.99124	1.00525	1.03758	1.04313	0.988251	1.00887	0.984752	1.00524	1.00083	1.06385	0.996598	1.00138	1.05775	0.972266	0.992308	0.979812	0.996404	0.945364	1.04102	1.05671	1.0249	0.960168	1.00563	0.924468	0.976401	1.0417	0.998192	1.01847	1.05865	1.04309	1.0539
4.93333	0.991048	0.976222	1.00311	1.02156	0.944744	1.10366	0.984768	1.03247	0.999231	0.968553	0.977322	1.00104	1.02112	1.01957	1.00544	0.969169	1.01231	0.984328	0.957249	0.993204	1.02725	1.02853	0.977557	1.00343	1.00545	0.993888	0.97673	1.05364	0.975615	0.995039	1.04013	0.943984	0.985538	1.00805	0.956669	0.939885	1.0175	1.0398	0.996318	0.944413	1.0081	0.931034	0.947645	1.02418	0.986139	1.00409	1.0428	1.01522	1.02788
5	0.964879	0.979496	0.998046	1.02192	0.948598	1.09602	0.963515	1.02298	1.01413	0.969985	0.983116	0.973069	1.01085	1.01545	1.00197	0.971517	1.04637	0.977763	0.994947	0.985431	1.02121	1.03727	0.988042	1.01864	0.979953	0.989555	0.981297	1.06624	0.974459	0.991109	1.06192	0.935452	0.990812	1.00584	1.02554	0.935752	1.03238	1.05185	1.00682	0.947	1.03224	0.926253	0.991638	1.028	0.993548	1.00459	1.03012	1.00279	1.03756
5.06667	0.973073	0.984362	0.990154	1.04288	0.951362	1.11178	0.989477	1.04138	1.01803	0.971006	1.00357	1.00673	0.992968	1.03312	1.01553	0.989112	1.04785	0.990432	0.978004	1.00117	1.04535	1.04531	0.975104	1.01625	0.982199	0.991544	1.01395	1.0597	0.989946	1.00023	1.057	0.967869	0.997793	0.975355	0.991039	0.960422	1.03289	1.06284	1.02259	0.95507	1.05722	0.934795	1.00504	1.03492	0.986556	1.02234	1.05448	1.04696	1.0576
5.13333	1.00896	0.996307	1.01545	1.03357	0.954397	1.12012	0.980374	1.03309	1.01049	0.9867	1.00495	0.99764	1.01042	1.02846	1.00952	0.969668	1.04072	0.982083	0.988162	0.977686	1.03302	1.01623	0.985747	1.00199	0.963801	0.996806	0.979127	1.05126	0.974318	0.990133	1.04943	0.925759	0.962129	0.948202	0.996542	0.955039	1.03186	1.04877	0.983716	0.974755	1.03058	0.953608	0.987328	1.02114	0.951614	0.995409	1.01612	1.00821	1.02204
5.2	0.958198	0.945288	0.997157	1.01479	0.945363	1.09729	0.970326	1.00112	0.999463	0.961462	0.982636	0.980054	0.999603	1.01801	1.01119	0.976963	1.03291	0.991488	1.00418	1.01303	1.02593	1.02582	1.00105	1.01657	0.986151	0.996631	1.00773	1.06065	0.986943	1.002	1.04779	0.976369	0.969121	0.950641	0.990194	0.91707	1.03181	1.04061	0.988579	0.924175	0.99755	0.922388	0.977616	1.00699	0.952262	0.994288	1.01598	0.987371	1.02328
5.26667	0.974035	0.989088	1.0054	1.03148	0.961054	1.13116	1.0031	1.0083	1.01332	0.984675	0.978706	0.981014	1.01983	1.01817	1.00209	0.975356	1.05974	1.00058	0.973551	0.996468	1.03988	1.03398	0.987939	1.00124	0.966138	0.998715	0.985671	1.07026	0.990006	0.988881	1.05565	0.94431	1.0048	0.942444	0.971653	0.932089	1.03893	1.0696	1.00606	0.967476	1.01075	0.908244	0.988573	1.02722	0.985454	1.03533	1.05044	1.01917	1.05624
5.33333	0.965979	0.983712	0.989394	1.02326	0.98255	1.09774	0.994624	0.998724	1.00434	0.969158	0.973888	0.998224	1.00979	1.02485	1.01179	0.967116	1.0651	0.973295	0.967536	0.998563	1.01475	1.01293	0.980154	0.982914	0.953813	0.978688	0.981097	1.06815	0.954566	0.994461	1.05112	0.944661	0.972248	0.970767	0.985711	0.953255	1.02701	1.04414	0.992449	0.945343	1.01564	0.927208	0.992478	1.02353	0.97357	0.994054	1.04254	1.02885	1.04529
5.4	0.986222	0.994833	0.993586	1.02909	0.935679	1.11094	0.973886	1.00965	0.997666	0.980037	0.991544	1.01043	0.98205	1.02066	1.01397	0.964062	1.0446	0.993863	0.983861	0.99502	1.03575	1.03315	0.991174	1.00676	0.957955	0.993781	1.00476	1.06867	0.969066	0.978006	1.05979	0.927073	0.973344	0.96867	1.00914	0.965089	1.03509	1.06071	1.02089	0.946895	1.00242	0.935799	0.967951	1.02611	0.984252	1.02509	1.04868	0.995446	1.04303
5.46667	0.955022	0.995113	0.998229	1.02294	0.93359	1.09587	0.988501	0.97347	0.993517	0.971063	0.971763	0.991543	1.00904	1.01049	1.0099	0.972236	1.00569	0.99437	0.992774	0.988113	1.01732	1.0387	0.973276	1.0102	0.999072	1.01228	1.02449	1.07235	1.0007	1.02079	1.0665	0.954366	0.986721	0.949316	1.01751	0.944711	1.03794	1.04757	1.00369	0.975602	1.02649	0.943816	0.999213	1.01969	0.987088	1.02101	1.04159	1.01843	1.04703
5.53333	0.960469	0.964738	0.978952	1.02145	0.944816	1.07412	0.978006	0.982146	1.00289	0.965634	0.971602	0.982758	1.01354	1.01675	1.01272	0.971627	1.04514	0.990955	0.992219	0.990344	1.00939	1.0299	0.969368	1.01384	0.993384	1.01072	0.998198	1.05706	0.96572	1.00915	1.06974	0.951201	0.98121	0.95872	1.00762	0.944543	1.03842	1.05365	1.01661	0.945504	1.02339	0.924643	0.978597	1.03117	0.988669	1.01127	1.04979	1.02057	1.04151
5.6	0.985025	0.981597	0.995041	1.01391	0.965687	1.12636	0.985782	0.993198	0.996444	0.966441	0.964093	0.982046	0.980539	0.996057	0.991589	0.958397	1.02628	0.97367	0.960416	0.994843	1.00274	1.01591	0.986021	1.00065	0.970948	0.969733	0.998508	1.05356	0.957693	1.00005	1.05092	0.942325	0.984197	0.957107	0.984354	0.925599	1.02582	1.03089	0.998132	0.951084	1.02053	0.904929	0.959447	1.02308	0.964413	0.997287	1.01665	1.01319	1.02058
5.66667	0.987647	0.975293	0.985056	1.01551	0.919434	1.10715	0.973375	1.00488	0.995276	0.963136	0.992095	1.00103	0.967563	1.01204	1.01029	0.971311	1.03198	0.987737	0.996011	0.990344	1.01528	1.0271	0.986055	0.991367	0.963731	0.988372	0.979971	1.0584	0.955829	0.982021	1.04677	0.922613	0.962269	0.936008	1.0182	0.935904	1.01172	1.04894	0.987261	0.954728	1.01701	0.945854	0.965925	1.0187	0.976275	0.996964	1.02224	0.999405	1.03737
5.73333	0.974418	1.0075	0.991346	1.02531	0.981313	1.14049	0.982148	1.00337	0.993423	0.970154	0.981212	0.971662	0.98746	1.01025	0.998487	0.949085	1.03002	0.984671	0.971618	0.996133	1.02676	1.02827	0.990993	0.998586	0.974759	0.975198	0.981253	1.06397	0.976393	0.999063	1.0527	0.929236	0.986184	0.940349	0.989691	0.947012	1.04115	1.05163	0.994806	0.936371	1.00617	0.926285	0.940938	1.02261	0.985432	1.03141	1.03549	1.00775	1.03631
5.8	0.979716	0.951222	0.997451	1.01016	0.945769	1.12578	0.994702	1.00185	1.00295	0.967388	1.00906	0.974133	1.00146	1.01546	1.00634	0.980709	1.05177	1.00123	0.985494	0.993645	1.012	1.0278	0.96979	0.998314	0.983857	0.987059	0.988392	1.06896	0.993977	0.989545	1.0533	0.919523	1.00881	0.967198	0.982628	0.925679	1.02815	1.0397	0.983995	0.931056	1.01815	0.92513	0.976695	1.00332	0.977151	1.00368	1.03145	1.00331	1.03318
5.86667	0.984718	0.971433	0.987475	1.02207	0.958295	1.11689	0.983583	0.987102	0.996061	0.966893	0.991273	0.97855	0.985526	1.02294	1.00326	0.974864	1.04983	0.987907	0.981472	0.987731	1.02277	1.02931	0.996791	0.985874	0.935502	0.982562	1.00066	1.06073	0.984628	0.984959	1.05761	0.97101	0.973677	0.957544	0.993018	0.937217	1.03393	1.04351	0.989687	0.93428	1.02351	0.940476	0.968584	1.02809	0.987066	0.997629	1.02648	1.0088	1.02539
5.93333	0.982946	0.956332	0.99634	1.01109	0.963502	1.13326	0.980435	0.988394	1.00752	0.96309	0.985358	0.975565	1.01091	1.02345	1.00718	0.962246	1.05929	0.989831	0.978504	0.997912	1.02546	1.02986	0.989606	0.997738	0.989925	0.984956	1.00092	1.06186	0.982579	1.01017	1.06931	0.953926	0.97706	0.95075	1.01607	0.954123	1.0312	1.04867	1.00878	0.961469	1.02687	0.927615	0.957704	1.03634	0.992904	1.01594	1.03207	1.00574	1.02756
6	0.991848	0.98793	0.997908	1.03333	0.951524	1.10662	0.969246	1.01363	1.01014	0.980811	1.00251	0.994536	1.01718	1.03215	1.01879	0.980317	1.07528	1.00857	0.986106	1.00172	1.01713	1.03802	0.970739	1.00823	0.973148	1.00051	0.998686	1.07533	0.992877	0.983921	1.06382	0.94297	1.01399	0.975114	1.01482	0.937758	1.04232	1.05434	1.00821	0.957574	1.02011	0.944891	0.96081	1.02169	0.974663	1.01904	1.03706	1.00789	1.04573
6.06667	0.976349	0.973115	0.972527	1.00598	0.909626	1.07523	0.966998	0.974761	0.99395	0.966149	0.986465	0.953179	1.0032	1.00285	0.992444	0.959146	1.04844	0.981441	0.979343	0.991521	1.03178	1.00887	0.976079	0.993877	0.956731	0.981694	0.980292	1.0574	0.957426	0.978045	1.06101	0.93653	0.963304	0.940863	0.984651	0.95058	1.03092	1.04518	1.00037	0.963909	1.00567	0.919981	0.986195	1.0234	0.998819	1.01616	1.03407	1.00212	1.03871
6.13333	0.960132	0.930173	0.975124	1.00243	0.904516	1.11088	0.963069	0.997568	0.986809	0.955518	0.993427	0.928225	0.970186	1.00642	0.99365	0.938913	1.03121	0.979825	0.963253	0.982354	1.01435	1.01098	0.959609	1.02094	0.970058	1.00481	0.983576	1.05887	0.979239	1.00772	1.07042	0.943109	0.989235	0.967922	0.995185	0.916855	1.05518	1.06366	0.994343	0.922518	1.02736	0.918484	0.985133	1.02256	1.00695	1.00661	1.04187	1.02306	1.04684
6.2	0.969463	1.00787	0.97941	1.00065	0.94854	1.09283	0.965894	0.998276	1.00368	0.961236	0.983137	0.969301	1.01117	1.02028	0.989652	0.961304	1.03211	0.987964	0.96454	0.985978	1.03974	1.02588	0.96985	0.989576	0.968372	0.954832	0.964042	1.06725	0.954314	0.996597	1.0559	0.927724	0.977823	0.982141	0.987586	0.939757	1.03356	1.04118	0.993283	0.928672	1.00679	0.939058	0.970188	1.03798	0.975378	0.998408	1.04013	0.998938	1.04964
6.26667	0.951276	0.99408	0.996369	1.01558	0.957342	1.13296	0.983767	0.972192	0.999872	0.973367	0.985059	0.977166	0.983781	1.0072	1.0167	0.958606	1.02563	0.970807	0.98066	0.992973	1.01366	1.00249	0.979817	0.992228	0.966474	0.980256	0.981478	1.05501	0.979836	0.995083	1.04285	0.958661	0.981236	0.923347	0.975494	0.912197	1.01727	1.03092	0.982801	0.944539	1.00168	0.901113	0.965402	1.00369	0.964605	0.99626	1.02821	0.986659	1.02579
6.33333	0.970731	0.959704	0.987793	1.01705	0.932933	1.11226	0.97398	0.994172	1.0011	0.953994	0.982063	0.962932	0.98927	1.01053	1.01085	0.943406	1.04847	0.977373	0.971194	0.989543	1.00519	1.03245	0.985363	0.994632	0.959815	0.972925	0.985999	1.04368	0.964818	0.983361	1.0478	0.927175	0.961286	0.944626	0.980566	0.883999	1.02762	1.0535	1.00747	0.947749	0.995565	0.951544	0.958197	1.02887	0.972485	1.00863	1.03511	1.02061	1.04474
6.4	0.957119	0.995993	0.996401	1.01872	0.958946	1.10808	0.966818	1.00171	0.999177	0.965057	0.972987	0.976894	0.977875	1.01149	1.01025	0.934138	1.01649	0.971426	0.966638	0.997684	1.01352	1.02994	0.9832	0.978949	0.957409	0.985484	0.990668	1.05889	0.964497	0.994499	1.04889	0.935311	0.983739	0.932759	0.981612	0.922094	1.02913	1.02448	0.975264	0.925084	1.01102	0.929727	0.941819	1.02401	0.950986	0.994612	1.01663	0.999457	1.03434
6.46667	0.981213	0.989975	0.988151	1.01291	0.919717	1.10801	0.974343	0.997858	1.01461	0.972808	0.978015	0.982966	1.01272	1.00316	1.0013	0.964269	1.0444	0.979176	0.973529	0.968953	1.02458	1.01329	0.990241	0.984187	0.945805	0.976072	0.986728	1.05395	0.965074	0.970881	1.04979	0.948706	0.979773	0.945895	0.990256	0.925081	1.03406	1.04061	0.981791	0.926001	0.995714	0.918882	0.944416	0.996026	0.949017	0.98663	1.02015	0.986059	1.03199
6.53333	0.972969	0.978693	0.998872	1.01295	0.960307	1.09612	1.00731	1.00522	1.01098	0.967961	0.979329	1.00082	1.01986	1.02878	1.00705	0.956969	1.04052	0.995169	0.977046	0.986738	1.03496	1.03151	0.99116	1.01402	0.990706	0.989144	1.00155	1.07342	0.985024	0.996193	1.06368	0.937781	0.982094	0.962492	0.984417	0.933029	1.0365	1.03674	1.00899	0.921364	1.01454	0.916698	0.953588	1.00453	0.967031	1.0061	1.02532	1.01098	1.02534
6.6	0.919243	0.943368	0.977053	0.981719	0.913712	1.09556	0.96952	0.974919	0.98144	0.948492	0.941453	0.958012	0.973943	0.99339	0.979669	0.94023	1.01333	0.958284	0.942144	0.979833	0.993797	1.00185	0.952192	0.984382	0.942411	0.973804	0.997479	1.05989	0.961775	0.984292	1.05484	0.931145	0.97486	0.934302	0.971557	0.925528	1.03309	1.04406	0.97498	0.941483	1.01477	0.928029	0.963641	1.02087	0.964082	0.995161	1.02021	1.00297	1.02859
6.66667	0.962704	0.971356	0.994323	1.01116	0.974786	1.12747	0.992707	0.963082	0.998471	0.973938	0.957597	0.952619	1.01252	1.00435	1.00755	0.961125	1.04447	0.986152	0.979264	0.985096	1.02784	1.01935	0.969832	1.00003	0.96565	0.970627	0.971739	1.0741	0.987142	1.01082	1.06042	0.949254	0.96688	0.949831	0.977368	0.914618	1.0303	1.03426	0.971757	0.940735	1.00868	0.915376	0.954621	1.0213	0.988295	0.999173	1.03867	0.990319	1.02467
6.73333	0.94693	0.964417	0.975072	0.996952	0.913957	1.10619	0.966581	0.958256	0.985771	0.957755	0.969488	0.960637	0.977642	0.994398	0.989012	0.919314	1.03557	0.960706	0.951337	0.985919	1.00427	1.00735	0.992481	0.978894	0.957424	0.957808	0.975604	1.05698	0.95359	0.985019	1.04808	0.939766	0.973672	0.943963	0.974329	0.926181	1.03374	1.05237	1.00973	0.964147	1.01283	0.899399	0.957298	1.02247	0.969357	1.00701	1.02513	1.00044	1.02983
6.8	0.947709	0.960479	0.967348	0.998775	0.903304	1.13249	0.967918	0.971255	0.982899	0.96294	0.988974	0.988678	1.01084	1.0089	1.01834	0.965643	1.04297	0.976847	0.965566	1.00711	1.01957	1.02294	0.971071	0.979751	0.94356	0.977154	0.963607	1.05849	0.955775	0.998224	1.06288	0.932772	0.970917	0.937893	1.00845	0.917708	1.04065	1.04547	1.00635	0.944686	1.02205	0.950715	0.951239	1.0211	0.984687	1.01759	1.02711	1.00147	1.05407
6.86667	0.992407	0.967775	0.976662	1.00271	0.914201	1.15189	0.9758	0.992902	0.984404	0.954577	0.977439	0.952339	0.983338	1.00275	0.977125	0.967582	1.05284	0.962512	0.959942	1.00416	1.03043	1.0099	0.976805	0.990526	0.94671	0.965045	0.978382	1.06223	0.965564	0.988526	1.05531	0.942752	0.978549	0.926915	0.962989	0.917198	1.02817	1.03284	0.984826	0.930133	1.00905	0.895646	0.953858	1.01699	0.957273	1.00005	1.03487	1.01317	1.03452
6.93333	0.956685	0.95495	0.974975	1.00982	0.915838	1.10701	0.977651	1.00104	0.997721	0.960513	0.966327	0.940634	0.981385	1.00047	0.998543	0.941687	1.06066	0.977577	0.946358	0.978178	1.01812	1.01366	0.968294	0.991099	0.961464	0.980577	1.00305	1.07388	0.961751	0.994412	1.05839	0.926275	0.971859	0.94454	0.986305	0.93705	1.03612	1.04125	0.986352	0.949972	1.02169	0.906738	0.956435	1.01572	0.985947	1.0093	1.03391	1.00266	1.03575
7	0.963691	0.961875	0.973113	1.01547	0.93526	1.12572	0.979589	0.985284	1.00288	0.951881	0.961583	0.973957	0.971605	1.00132	0.995296	0.940725	1.07474	0.982456	0.962519	0.98238	1.01304	1.02062	0.982752	0.988622	0.954301	0.953827	0.96682	1.06714	0.963508	0.998055	1.05248	0.925389	0.974641	0.974514	0.991283	0.920255	1.02896	1.03153	0.980917	0.942336	1.00416	0.921671	0.972296	1.00716	0.977538	1.00207	1.02445	1.00179	1.04564
7.06667	0.964737	0.988446	0.992699	1.03422	0.950047	1.13232	1.00265	1.0204	1.01687	0.982105	0.979549	0.978438	1.00369	1.0219	1.01941	0.976417	1.07567	0.990642	0.969328	1.00187	1.04822	1.02844	0.977382	1.01354	0.962835	0.991115	0.99843	1.06919	0.984336	0.999726	1.06311	0.959567	0.981233	0.961985	0.987677	0.919276	1.03492	1.04317	0.99027	0.923441	1.01141	0.91093	0.969929	1.02395	0.953181	1.00018	1.03939	1.00074	1.04345
7.13333	0.953873	0.945589	0.982571	1.0149	0.926651	1.14699	0.980958	0.9722	0.99674	0.961963	0.959999	0.967229	1.00215	1.00264	0.985381	0.950007	1.04179	0.972497	0.967764	0.971673	1.01873	1.0034	0.973861	0.985336	0.97798	0.978046	1.00058	1.07041	0.973665	0.997733	1.06877	0.94715	0.974191	0.949177	0.969227	0.941963	1.04165	1.03679	0.974228	0.926777	1.01782	0.929392	0.964075	1.01035	0.980558	0.970239	1.01575	1.0006	1.03745
7.2	0.990018	0.9867	0.996912	1.02003	0.930517	1.1513	1.00252	0.981736	1.0094	0.96951	1.00624	0.999432	1.00976	1.01144	1.02476	0.965805	1.09588	0.997469	0.979563	0.98758	1.03835	1.04682	0.979787	0.988903	0.976869	0.991961	0.989421	1.08567	0.984721	1.01464	1.08772	0.946026	0.9877	0.955635	0.994327	0.937727	1.05827	1.05098	1.00882	0.96063	1.04735	0.956915	0.959225	1.01829	0.987227	1.01921	1.03179	1.00469	1.05069
7.26667	0.977037	0.982582	0.995322	1.00938	0.949204	1.12519	0.995004	1.00726	0.990026	0.957876	0.957843	0.960085	0.984575	0.990081	0.998419	0.95503	1.04608	0.968209	0.946176	0.964733	1.02957	1.01491	0.955572	0.981839	0.947486	0.959785	0.952647	1.06306	0.953125	0.99658	1.06761	0.926403	0.975178	0.959383	0.993349	0.92387	1.0469	1.05385	1.01316	0.941868	1.02174	0.928205	0.960218	1.01583	0.966722	0.997898	1.03446	1.00125	1.02753
7.33333	0.960941	0.963181	0.976325	1.01328	0.927153	1.12973	0.971556	1.01893	0.997526	0.961536	0.993889	1.00448	0.978507	1.01077	1.00282	0.947725	1.04367	0.970196	0.951299	0.983678	1.00553	1.01742	0.965779	0.980598	0.942068	0.970416	0.975992	1.04195	0.958353	0.994699	1.05406	0.925848	0.969255	0.936281	0.96614	0.89678	1.03632	1.0455	0.996153	0.945798	1.01076	0.896372	0.953323	1.02178	0.98765	1.00234	1.04082	0.999677	1.04842
7.4	0.971118	0.991734	1.00261	1.03796	0.934698	1.14577	1.01367	1.00058	1.02561	0.969818	0.97241	0.976421	0.979934	1.01712	1.02101	0.958031	1.0483	0.998877	0.96553	0.992939	1.04629	1.04627	0.951342	1.00563	0.987941	0.976827	0.999986	1.07919	0.972984	0.988861	1.07086	0.94674	0.99486	0.948381	0.972267	0.933315	1.05064	1.05534	1.00485	0.944294	1.01299	0.927894	0.956411	1.01604	0.969837	1.00011	1.03069	0.989954	1.03044
7.46667	0.970135	0.962943	0.976032	0.990702	0.914626	1.12982	0.995441	0.97479	0.997719	0.955773	0.964364	0.979661	0.974412	1.00433	1.01452	0.955459	1.05372	0.973706	0.962026	0.993289	1.02968	1.01746	0.972951	0.996774	0.930048	0.97421	0.987996	1.05067	0.955012	0.983463	1.06832	0.929402	0.973734	0.928778	0.984815	0.911926	1.03749	1.03911	0.98912	0.939805	1.01876	0.894801	0.935031	1.00544	0.962382	0.992458	1.02904	0.988958	1.0364
7.53333	0.954877	0.971963	0.986169	1.00252	0.925723	1.12086	0.971089	0.962714	1.00185	0.955622	0.963309	0.953083	0.977218	1.00735	0.99301	0.958998	1.04859	0.966997	0.946524	1.00232	1.03206	1.01561	0.969837	0.993948	0.939824	0.96034	0.968284	1.05327	0.954019	0.986211	1.04189	0.918727	0.952177	0.920956	0.970809	0.905842	1.0176	1.03771	0.979174	0.923238	1.02104	0.899279	0.939677	1.00154	0.942155	0.991661	1.0254	0.982766	1.01994
7.6	0.977869	1.00281	0.988574	1.02259	0.951955	1.12499	0.972921	0.993458	0.997361	0.976533	0.990946	0.957339	0.994492	1.0231	1.02152	0.952737	1.05252	0.985764	0.98292	0.987804	1.04082	1.02164	0.969704	0.991226	0.968128	0.998699	1.01042	1.08298	0.97911	0.996043	1.08471	0.943786	0.990637	0.958424	1.00137	0.970209	1.04408	1.05938	1.0035	0.966714	1.0367	0.941066	0.975097	1.03738	0.984731	1.01813	1.06252	1.02147	1.06433
7.66667	0.975007	0.972606	0.989946	0.998827	0.925535	1.12914	0.987086	0.958169	0.998911	0.963739	0.990251	0.987311	1.00825	1.0028	0.999211	0.946371	1.05204	0.985104	0.957018	1.00325	1.01549	1.02124	0.961519	1.0022	0.965905	0.974787	1.00758	1.06845	0.977752	0.997298	1.07052	0.939121	0.977317	0.928513	0.982048	0.910532	1.05775	1.05681	1.00707	0.937133	1.02635	0.946683	0.984986	1.04633	0.988895	1.01063	1.04451	1.01975	1.04684
7.73333	0.980617	0.980996	0.993096	1.0178	0.954751	1.14788	0.976036	0.991041	0.998507	0.964433	0.984294	0.996119	0.986659	1.00987	1.00849	0.953899	1.05479	0.976294	0.985034	1.01378	1.03163	1.03418	0.969973	1.00508	0.991882	1.00437	0.996125	1.07264	0.983266	0.988208	1.08082	0.92798	0.989291	0.94768	0.994798	0.893491	1.05846	1.05316	0.997195	0.93363	1.03395	0.912898	0.984522	1.01801	0.960113	0.989564	1.03714	1.00811	1.03792
7.8	0.951809	0.960591	0.970833	1.0049	0.886854	1.12354	0.989988	0.979348	0.990381	0.955017	0.966716	0.987702	0.964547	1.01764	1.00062	0.931061	1.02764	0.978901	0.957417	1.00016	1.0207	1.01264	0.969653	0.979619	0.967487	0.966797	0.978311	1.07642	0.952479	0.995272	1.06164	0.950328	0.946099	0.939718	0.985351	0.913137	1.02277	1.02913	0.975723	0.945798	0.988823	0.87963	0.962343	1.00201	0.956031	0.991715	1.04338	1.00909	1.03589
7.86667	0.946783	0.9815	1.00618	1.01881	0.921875	1.13039	1.00499	0.995586	1.00398	0.973903	0.998435	1.00229	1.00028	1.03028	1.01378	0.954458	1.07242	0.979962	0.971695	0.989356	1.01387	1.02556	0.95138	0.993664	0.962104	1.00528	0.982336	1.07597	0.980232	0.994264	1.06288	0.952606	0.972369	0.956164	0.982043	0.90323	1.04109	1.04545	1.00399	0.950881	1.01676	0.9425	0.958773	1.02307	0.972956	0.985934	1.02759	0.984538	1.03387
7.93333	0.964737	1.00214	0.991666	1.01223	0.941297	1.13343	0.998463	0.989173	1.00641	0.973459	0.984667	0.951299	1.0139	1.03323	1.0139	0.971737	1.07062	0.993599	0.97453	0.992866	1.03029	1.02834	0.979509	1.02489	0.97015	0.99928	1.01966	1.09953	0.967334	1.01654	1.08072	0.952797	0.980424	0.981604	1.01363	0.933299	1.0594	1.04557	1.01792	0.932819	1.03853	0.929392	0.997269	1.01736	0.98074	1.00958	1.05099	1.00664	1.04724
8	0.939147	0.995001	0.984635	1.01583	0.910922	1.10693	0.995614	0.972798	0.999472	0.947472	0.962932	0.974118	0.983196	1.00789	0.990582	0.930413	1.0421	0.967059	0.951603	0.964505	1.02222	1.01354	0.966364	0.996252	0.962244	0.967047	0.990815	1.06109	0.97073	0.999043	1.06889	0.935132	0.957272	0.94327	0.976611	0.941151	1.03542	1.04794	0.984706	0.94721	1.01633	0.898451	0.960957	1.03673	0.965911	1.01172	1.04394	1.02553	1.046
8.06667	0.950163	0.996251	1.01059	1.00708	0.927314	1.1476	0.984674	0.981974	1.00936	0.949689	0.965071	0.992311	1.0014	1.00854	0.993705	0.945762	1.03788	0.968481	0.947256	0.970824	1.01244	1.01078	0.963296	1.00067	0.966301	0.969051	0.963081	1.05687	0.969251	0.993281	1.0663	0.929249	0.966963	0.921531	0.998892	0.939949	1.0325	1.03568	0.985563	0.941084	1.00001	0.902937	0.955983	1.02271	0.947583	0.986277	1.0341	0.995492	1.0334
8.13333	0.965062	0.978797	0.981265	1.01118	0.925117	1.12174	0.996877	1.0082	1.00373	0.966557	0.98813	0.976702	0.978194	1.01438	1.009	0.966134	1.0424	0.982059	0.970612	0.991877	1.01324	1.01135	0.97129	0.997114	0.963773	0.981047	0.980822	1.0671	0.94953	0.980695	1.07266	0.932797	0.971776	0.945023	0.982384	0.939009	1.05013	1.05582	0.993507	0.939965	1.03937	0.917901	0.970423	1.01651	0.962291	0.998645	1.03594	1.00592	1.03706
8.2	0.975165	0.997151	0.994818	1.02522	0.943327	1.1542	0.985463	0.978353	1.02141	0.954607	0.957312	0.972685	0.98481	1.01568	0.987793	0.956141	1.04324	0.958367	0.953103	0.977612	1.03616	1.01827	0.975446	1.00061	0.989107	0.974422	0.992738	1.0768	0.966576	1.00182	1.07141	0.959964	0.974357	0.949721	0.983314	0.943572	1.04243	1.03888	0.999433	0.941448	1.03903	0.929344	0.969847	1.02343	0.995704	0.995652	1.03416	1.02113	1.03131
8.26667	0.992723	0.997557	0.992555	1.00452	0.91598	1.13311	0.992634	0.989288	0.991699	0.944512	0.969969	0.957564	1.01779	0.998993	0.98127	0.936796	1.06259	0.958953	0.946127	0.988915	1.02109	1.00658	0.958075	0.978006	0.94864	0.975885	0.980573	1.05845	0.965925	0.992361	1.05423	0.927117	0.953893	0.926347	0.982403	0.922231	1.03349	1.02757	0.988178	0.943553	1.00413	0.899575	0.935279	1.0075	0.962465	0.977137	1.02272	0.987782	1.01431
8.33333	0.968917	0.952451	1.00788	1.01811	0.956969	1.12004	0.983394	1.01376	1.00813	0.974161	1.00622	0.985223	1.02132	1.01732	1.00031	0.966315	1.04956	0.966717	0.956414	0.984295	1.0172	1.01123	0.948181	1.00123	0.970225	0.948626	0.977509	1.0404	0.953095	0.989966	1.05607	0.941871	0.953069	0.928942	0.974266	0.906567	1.03677	1.03659	0.992374	0.938581	0.99785	0.902929	0.944333	1.01415	0.958318	0.993864	1.02698	1.01015	1.04016
8.4	0.96117	0.977331	0.998316	1.01285	0.92716	1.14272	0.965035	0.979377	1.0053	0.945117	0.968648	0.944483	0.982224	0.993884	0.986418	0.942446	1.04488	0.961314	0.947558	0.99517	1.01582	1.0174	0.978327	0.997035	0.954512	0.968395	0.995886	1.06733	0.939661	0.981358	1.06261	0.941016	0.971273	0.945381	0.966236	0.913264	1.03221	1.02878	0.990336	0.934413	0.99523	0.866618	0.934086	1.00738	0.96646	0.978808	1.04248	0.990436	1.03044
8.46667	0.96443	0.976305	0.997148	1.01516	0.91877	1.14878	0.972549	0.973094	0.99214	0.953085	0.980244	0.966445	0.972836	1.00838	1.02165	0.923699	1.05245	0.969495	0.974802	0.994267	1.02496	1.01337	0.967683	0.990287	0.95313	0.966242	0.985848	1.06184	0.950041	0.979295	1.06281	0.922753	0.954252	0.945125	0.981478	0.912276	1.03987	1.03263	0.980045	0.897385	1.02393	0.922037	0.943205	1.01856	0.985402	0.98874	1.03913	1.0189	1.03464
8.53333	0.97291	0.959425	0.986022	1.02056	0.956962	1.12963	0.981943	0.971132	1.00203	0.965256	0.995885	0.931881	0.986242	1.01585	1.00068	0.965812	1.05918	0.97046	0.964826	0.999702	1.03256	1.01611	0.961024	0.994716	0.949399	0.96657	0.997496	1.06625	0.956962	0.99244	1.06446	0.932357	0.976398	0.950804	0.99227	0.900387	1.03961	1.04582	0.996381	0.946602	1.01989	0.894977	0.960394	1.02972	0.95915	0.989996	1.03848	1.00939	1.04419
8.6	0.975853	0.970281	0.983578	0.991279	0.911276	1.12039	0.98104	0.992361	0.997421	0.951783	0.970993	1.00293	1.00822	1.00942	0.999896	0.940656	1.05406	0.977822	0.961248	0.989796	1.02432	1.04008	0.987059	1.006	0.967662	0.97421	0.986757	1.07891	0.978846	0.991417	1.06901	0.933633	0.985519	0.969878	0.996869	0.928115	1.04915	1.04537	0.981569	0.917525	1.02609	0.93383	0.969313	1.02451	0.975273	1.0189	1.04258	1.00558	1.04103
8.66667	0.952268	0.963195	1.00418	1.01157	0.892821	1.13858	0.991186	0.983676	1.00065	0.956784	0.983678	0.990831	0.988313	0.993207	1.00042	0.932268	1.04196	0.98274	0.938042	1.00872	1.03728	1.02369	0.954615	0.996557	0.971956	0.976047	0.97731	1.06625	0.956397	0.995292	1.06093	0.933257	0.948344	0.925373	0.995497	0.911336	1.04297	1.03919	0.983975	0.927259	0.991963	0.894004	0.95919	1.01226	0.962453	0.997424	1.02669	0.994868	1.02813
8.73333	0.950209	0.987056	0.984733	0.97351	0.92328	1.12151	0.977888	0.974061	0.991974	0.954394	0.971359	0.991744	0.966944	1.00619	0.993096	0.950096	1.06614	0.967702	0.960418	1.00087	1.01724	1.01975	0.948304	0.989784	0.978359	0.985052	1.00074	1.07601	0.977949	0.998856	1.06466	0.932262	0.958738	0.933639	0.989944	0.935363	1.04842	1.036	0.986746	0.954175	1.0062	0.910172	0.941837	1.01783	0.974963	1.01682	1.0326	1.0019	1.05654
8.8	0.960436	0.95634	0.999991	1.01168	0.914582	1.10938	0.982189	0.964142	1.00356	0.956369	0.985187	0.959853	1.00872	1.01234	1.01369	0.959538	1.0568	0.988871	0.969758	0.982413	1.03618	1.02357	0.971282	0.996577	0.966078	0.983408	0.987772	1.08758	0.974452	1.0138	1.07518	0.920627	0.990856	0.921649	0.975422	0.91508	1.04525	1.0351	0.97945	0.945728	1.00344	0.937854	0.979654	1.01544	0.953308	0.99407	1.03306	0.999347	1.02639
8.86667	0.969251	0.993284	0.989612	1.00876	0.923029	1.16387	1.00882	0.985234	1.00341	0.973931	1.00705	0.998512	0.973259	1.0201	1.0145	0.963104	1.07765	0.979987	0.955802	0.999121	1.03998	1.01913	0.955674	0.99469	0.957489	0.959603	0.985267	1.07753	0.959726	0.985671	1.06499	0.909256	0.995026	0.917814	0.979947	0.924746	1.05177	1.03919	1.00829	0.950819	1.02922	0.923026	0.957481	1.02807	0.965271	1.00602	1.0371	0.997659	1.02866
8.93333	0.948538	0.967796	0.991055	0.990306	0.93475	1.1582	0.983023	0.963645	0.99343	0.952985	0.967865	0.961964	0.961944	1.00264	0.999564	0.931784	1.08197	0.970223	0.934466	1.00504	1.03955	1.01042	0.962617	0.976626	0.958741	0.966641	0.962036	1.08535	0.952816	0.997127	1.06548	0.927437	0.956572	0.951653	0.957572	0.916114	1.05154	1.02256	0.980242	0.933986	1.01714	0.897009	0.961156	1.01817	0.98961	0.990333	1.04166	0.984538	1.03392
9	0.97346	0.985793	0.993128	0.995778	0.93475	1.18946	0.980726	0.967677	0.988251	0.946136	0.972421	0.954908	0.961285	0.984474	0.99644	0.935732	1.07982	0.966781	0.935776	0.992476	1.02247	1.02674	0.95303	0.984243	0.993737	0.990873	1.00413	1.09407	0.96406	1.01013	1.09131	0.947851	0.984706	0.942297	0.991253	0.896437	1.06477	1.05472	1.00543	0.945637	1.0278	0.937304	0.968937	1.02461	0.971035	0.994366	1.03385	1.01343	1.04082
9.06667	0.953172	0.9568	0.976045	1.00699	0.945717	1.1625	0.999632	0.998846	0.977309	0.969424	0.972762	0.978342	0.991776	1.00771	1.00648	0.93988	1.08216	0.98332	0.949702	0.994752	1.02804	1.01195	0.96662	0.987087	0.969044	0.984201	1.00139	1.07942	0.953657	0.992342	1.06599	0.933851	0.96674	0.931567	0.977863	0.911353	1.03914	1.03617	0.981048	0.937259	0.999539	0.91253	0.941655	1.00366	0.955146	0.987952	1.01642	0.979388	1.0127
9.13333	0.932383	0.947047	0.984066	0.997667	0.94814	1.18886	0.982516	0.968521	0.99882	0.960063	0.984909	0.980086	0.987896	0.998811	1.00665	0.96	1.06677	0.967816	0.963889	1.02145	1.03039	1.00885	0.95447	0.984134	0.943928	0.956512	0.98654	1.07497	0.950635	0.994699	1.06286	0.946326	0.954176	0.978175	0.96601	0.895681	1.07158	1.02942	0.979562	0.926973	1.03816	0.913973	0.971275	1.01482	0.980688	0.987699	1.02399	0.997325	1.02986
9.2	0.972535	0.953288	0.977969	0.984458	0.943669	1.19191	0.996974	0.972416	0.991763	0.948316	0.976219	0.932826	0.985807	0.993269	0.991389	0.935685	1.05152	0.967417	0.930163	1.00291	1.01518	1.00343	0.965423	0.98586	0.932059	0.960238	0.980435	1.07199	0.96645	0.994241	1.07327	0.925031	0.971994	0.951709	0.965401	0.918193	1.05961	1.03935	0.987403	0.936301	1.02991	0.911081	0.946323	1.01296	0.973052	0.983445	1.04583	0.990294	1.03846
9.26667	0.945479	0.959522	0.987834	1.01532	0.925974	1.18857	0.979454	0.992758	1.00179	0.952375	0.981991	0.968084	0.974015	0.991263	1.0097	0.928236	1.07319	0.977147	0.950292	0.992245	1.02181	1.00827	0.947216	0.992037	0.961546	0.959186	1.00981	1.08411	0.955823	0.996625	1.06867	0.932466	0.964635	0.939834	0.973657	0.904846	1.05976	1.03951	0.993075	0.942322	1.02689	0.873152	0.957962	1.03338	0.972298	1.00262	1.02972	1.0053	1.05617
9.33333	0.958198	0.991818	0.976828	1.00167	0.94912	1.19986	0.979364	0.987982	0.998533	0.949502	0.968791	0.99003	0.980519	0.984045	0.990402	0.927817	1.07137	0.973751	0.936899	0.9793	1.01772	1.0062	0.947736	0.979254	0.944416	0.940906	0.972501	1.06605	0.948178	0.975057	1.06034	0.913647	0.967742	0.920705	0.966005	0.898874	1.05435	1.02218	0.974559	0.927868	0.997522	0.882012	0.953599	1.00542	0.950624	0.975904	1.0193	0.971454	1.02752
9.4	0.952847	0.972912	0.980755	0.998516	0.939378	1.18356	1.00459	0.999034	0.995411	0.973192	0.979934	0.947994	0.968982	1.00863	1.01661	0.933197	1.11946	0.973019	0.939807	0.983115	1.02246	1.01158	0.947083	0.988816	0.967612	0.954516	0.99279	1.09346	0.954616	0.988441	1.07632	0.923966	0.985201	0.956765	1.00087	0.925256	1.08249	1.03868	0.999209	0.925882	1.03563	0.922834	0.979513	1.02347	0.972816	0.999445	1.03908	1.00723	1.05989
9.46667	0.952643	0.983154	0.969189	0.995175	0.9283	1.18244	0.971085	0.961848	0.984734	0.96027	0.986632	0.958492	0.969236	1.0029	1.02075	0.958623	1.10663	0.98446	0.960034	1.01934	1.04922	1.01645	0.964748	1.00476	0.961876	0.960984	0.986946	1.0867	0.960282	1.00005	1.07371	0.933779	0.98476	0.973018	0.975	0.928441	1.07577	1.0472	0.985794	0.943063	1.03798	0.880897	0.970317	1.03815	1.01042	1.00441	1.04476	1.00032	1.06242
9.53333	0.927708	0.975	0.976862	0.989607	0.911431	1.21311	0.992183	0.962735	0.987603	0.963039	0.993053	0.970789	0.983508	1.00308	1.00027	0.932974	1.11614	0.966805	0.932026	0.980163	1.02119	1.01811	0.946997	0.981941	0.967955	0.95974	0.982034	1.08056	0.933454	0.991534	1.06959	0.935279	0.969873	0.966629	0.964849	0.911871	1.0629	1.02438	0.980552	0.940014	1.00904	0.917583	0.954885	1.02604	0.974175	0.998952	1.03338	0.993699	1.04769
9.6	0.946379	0.944059	0.968088	0.991945	0.915336	1.21412	0.989747	0.969812	0.995143	0.958398	0.970684	0.956116	0.978702	0.973543	1.00803	0.944787	1.08862	0.96647	0.925154	0.98625	1.04081	0.999302	0.953726	0.984328	0.953162	0.969866	0.984652	1.0808	0.928264	0.985564	1.06746	0.917501	0.973635	0.947906	0.960928	0.906885	1.06152	1.03135	0.990988	0.938294	1.00458	0.886929	0.957628	0.997763	0.951636	0.987248	1.02332	0.990936	1.04436
9.66667	0.948626	0.967467	0.991856	0.971735	0.92772	1.21332	0.974573	0.956568	0.990331	0.940123	0.962462	0.972917	0.966429	1.01508	1.01202	0.938573	1.08833	0.97233	0.931785	1.01256	1.01936	1.00967	0.968149	0.988032	0.958352	0.950402	0.975874	1.07614	0.925389	0.99288	1.05556	0.917827	0.958183	0.918461	0.96121	0.905946	1.05896	1.01869	0.977617	0.909371	0.996886	0.880507	0.954921	0.998016	0.969284	0.965879	1.02286	0.968287	1.02683
9.73333	0.950305	0.982547	0.983998	0.987063	0.913789	1.1647	0.971928	0.960522	0.972518	0.952479	0.968982	0.980342	0.979464	0.985464	0.991711	0.920459	1.078	0.942271	0.908012	0.984522	1.02232	1.00425	0.963117	0.975645	0.955092	0.956806	1.0107	1.08373	0.937625	0.986095	1.05073	0.895785	0.945849	0.926978	0.946323	0.884548	1.06387	1.02328	0.978058	0.921133	1.00439	0.917799	0.94721	1.00283	0.966307	0.964689	1.01565	0.976824	1.04374
9.8	0.963525	0.999965	1.00261	1.00389	0.96008	1.21546	1.00526	0.976831	0.987687	0.969329	1.00088	0.988015	0.993873	0.988756	1.01313	0.930137	1.13772	0.981296	0.959697	1.00803	1.04724	1.01445	0.965125	0.98476	0.987561	0.970124	1.00321	1.10049	0.963915	1.00085	1.08023	0.936206	0.984469	0.909861	1.0013	0.919301	1.07638	1.05431	1.00005	0.956916	1.02807	0.921599	0.941819	1.01824	0.970442	0.974982	1.02836	0.998265	1.04526
9.86667	0.963138	0.991713	0.996669	1.01471	0.915954	1.23392	1.02505	0.996948	1.0048	0.982656	0.978315	0.986839	0.973507	1.00291	1.0176	0.944847	1.11013	0.970412	0.938501	1.02935	1.03167	1.02312	0.97326	0.987966	0.951493	0.967634	0.999996	1.10263	0.966729	1.00937	1.07792	0.928458	0.974765	0.950096	1.00936	0.953494	1.07517	1.04096	0.997221	0.94184	1.04044	0.904052	0.954814	1.01766	0.996873	0.992479	1.04662	0.995411	1.04979
9.93333	0.955906	0.961638	1.00221	0.999481	0.929067	1.2251	1.01577	1.01469	0.991277	0.970863	0.994127	0.967837	0.972413	0.994327	1.0103	0.935942	1.1043	0.970152	0.91918	1.00574	1.01697	1.01201	0.94989	0.996169	0.926963	0.944796	0.977542	1.08032	0.936599	0.996904	1.06066	0.920379	0.975601	0.940512	0.964413	0.86687	1.06591	1.02006	0.98742	0.921015	1.01127	0.909319	0.924855	1.00392	0.967427	0.971639	1.0119	0.980711	1.03444
10	0.935043	0.970232	0.989607	0.994113	0.933719	1.19701	1.00447	0.975821	0.984648	0.968995	0.974069	0.9557	1.01061	0.983518	1.00843	0.953862	1.09623	0.983517	0.931319	1.00833	1.02457	1.02568	0.994322	0.987638	0.959257	0.951839	1.01352	1.09678	0.951692	0.990759	1.06659	0.932881	0.981236	0.923058	0.99261	0.936732	1.05639	1.03519	0.991432	0.924084	1.00719	0.908284	0.960159	1.0173	0.980109	0.984532	1.03486	1.01271	1.05778
[truncated: 466 more columns]

## Sheet: Fig.1d,e,S2a,S2b
		Fig.1D,E							Fig. S2a, S2b
			Newborn	Adult						0 years-1	0 years-2	0 years-3	40 years	57 years
		Average	-0.0163077	0.0471495					Average	-0.00840519	-0.000220176	-0.0368745	0.043707	0.0507916
		n	1888	994					n	594	598	696	511	483
		SEM	0.00117867	0.00165056					SEM	0.00214221	0.00221973	0.00149954	0.00245514	0.00217934
0 years-1	Experiment 1	Cell 1	-0.0114977	-0.0303298	Cell 1	Experimtnt 1	40 years
		Cell 2	0.0243731	-0.0213682	Cell 2
		Cell 3	-0.0152075	0.0168492	Cell 3
		Cell 4	0.0819549	0.00867576	Cell 4
		Cell 5	-0.00610263	-0.050313	Cell 5
		Cell 6	0.0435565	0.224545	Cell 6
		Cell 7	0.0436121	0.00216803	Cell 7
		Cell 8	-0.0261871	0.00459348	Cell 8
		Cell 9	-0.0115728	-0.00887955	Cell 9
		Cell 10	0.0538305	-0.00955293	Cell 10
		Cell 11	0.0971488	0.018298	Cell 11
		Cell 12	-0.0536659	-0.0313758	Cell 12
		Cell 13	0.00251931	-0.00417482	Cell 13
		Cell 14	-0.0368638	-0.00611099	Cell 14
		Cell 15	-0.0288035	0.0289337	Cell 15
		Cell 16	0.00523863	-0.0416127	Cell 16
		Cell 17	-0.0296346	0.0900225	Cell 17
		Cell 18	-0.0348231	-0.00643419	Cell 18
		Cell 19	0.0152202	-0.048319	Cell 19
		Cell 20	0.12219	0.0331119	Cell 20
		Cell 21	-0.0204349	0.0370749	Cell 21
		Cell 22	-0.034649	0.0191426	Cell 22
		Cell 23	-0.0294666	-0.0141101	Cell 23
		Cell 24	0.0515682	-0.00892913	Cell 24
		Cell 25	0.0651692	-0.0454252	Cell 25
		Cell 26	0.0549454	-0.00956311	Cell 26
		Cell 27	-0.00958027	0.00324396	Cell 27
		Cell 28	0.0112496	0.105489	Cell 28
		Cell 29	0.0818576	-0.0260921	Cell 29
		Cell 30	-0.0203572	0.0093561	Cell 30
		Cell 31	-0.0264731	0.0807316	Cell 31
		Cell 32	-0.0287814	-0.0477606	Cell 32
		Cell 33	-0.0454559	-0.0104022	Cell 33
		Cell 34	0.0311921	-0.0552137	Cell 34
		Cell 35	0.0275755	-0.00806876	Cell 35
		Cell 36	0.0621986	-0.0612039	Cell 36
		Cell 37	-0.0355228	0.083509	Cell 37
		Cell 38	-0.00793473	0.0493276	Cell 38
		Cell 39	-0.0435384	-0.0039344	Cell 39
		Cell 40	-0.0380842	-0.0366837	Cell 40
		Cell 41	-0.0614102	0.0373083	Cell 41
		Cell 42	-0.0211976	-0.0535189	Cell 42
		Cell 43	0.0252316	-0.0496077	Cell 43
		Cell 44	-0.0253411	0.0241906	Cell 44
		Cell 45	0.0543556	-0.00375796	Cell 45
		Cell 46	0.0120508	-0.023704	Cell 46
		Cell 47	-0.00288557	0.0331445	Cell 47
		Cell 48	0.0397692	0.00184754	Cell 48
		Cell 49	0.0107638	0.0477742	Cell 49
		Cell 50	0.0411456	-0.0785284	Cell 50
		Cell 51	-0.0345718	0.0646621	Cell 51
		Cell 52	-0.0584254	-0.0158216	Cell 52
		Cell 53	-0.0233021	0.000192393	Cell 53
		Cell 54	-0.0232354	0.0337604	Cell 54
		Cell 55	0.0869947	0.0388943	Cell 55
		Cell 56	-0.0644565	-0.0575378	Cell 56
		Cell 57	-0.0281232	0.0671445	Cell 57
		Cell 58	0.00983049	0.0731108	Cell 58
		Cell 59	-0.0988108	0.0139357	Cell 59
		Cell 60	-0.0426507	0.0561178	Cell 60
		Cell 61	-0.0367403	0.0328014	Cell 61
		Cell 62	-0.0486292	0.0345955	Cell 62
		Cell 63	0.00179493	-0.0406927	Cell 63
		Cell 64	0.00414517	0.0119838	Cell 64
		Cell 65	0.00864923	0.0365016	Cell 65
		Cell 66	-0.068923	0.0164776	Cell 66
		Cell 67	0.00408099	-0.0242657	Cell 67
		Cell 68	-0.0304227	-0.036168	Cell 68
		Cell 69	-0.061207	-0.0504085	Cell 69
		Cell 70	-0.0242302	0.036742	Cell 70
		Cell 71	-0.0134556	-0.0296381	Cell 71
		Cell 72	-0.0195045	-0.0803812	Cell 72
		Cell 73	-0.052766	0.0142376	Cell 73
		Cell 74	-0.0312492	-0.0356198	Cell 74
		Cell 75	-0.0259616	0.0391962	Cell 75
		Cell 76	-0.0234295	0.0060427	Cell 76
		Cell 77	-0.00578987	0.0216798	Cell 77
		Cell 78	-0.0309363	0.0154998	Cell 78
		Cell 79	-0.0260871	0.0563827	Cell 79
		Cell 80	-0.00678582	0.0191635	Cell 80
		Cell 81	0.00631279	-0.00182361	Cell 81
		Cell 82	-0.0390441	0.020521	Cell 82
		Cell 83	-0.0501562	-0.0621672	Cell 83
		Cell 84	-0.0359771	0.0407806	Cell 84
		Cell 85	-0.0466369	0.0833832	Cell 85
		Cell 86	-0.0369237	-0.0633559	Cell 86
		Cell 87	-0.0464785	0.0254209	Cell 87
		Cell 88	-0.063362	-0.0346556	Cell 88
		Cell 89	1.98009e-07	0.0400411	Cell 89
		Cell 90	-0.0169678	0.00372656	Cell 90
		Cell 91	0.00604859	0.0317969	Cell 91
		Cell 92	0.0172666	-0.0346584	Cell 92
		Cell 93	-0.0304907	0.00578965	Cell 93
		Cell 94	-0.0670741	0.0490179	Cell 94
		Cell 95	-0.000239143	0.0390846	Cell 95
		Cell 96	-0.0392013	-0.0250561	Cell 96
		Cell 97	-0.127761	-0.0112381	Cell 97
		Cell 98	-0.0693227	-0.0133776	Cell 98
		Cell 99	-0.0454378	-0.0214795	Cell 99
		Cell 100	-0.018276	0.072972	Cell 100
		Cell 101	-0.00977806	0.015447	Cell 101
		Cell 102	-0.0624466	0.166595	Cell 102
		Cell 103	-0.0560768	-0.00297893	Cell 103
		Cell 104	0.0128506	-0.0540486	Cell 104
		Cell 105	-0.0662451	0.0153514	Cell 105
		Cell 106	-0.0810415	-0.000996275	Cell 106
		Cell 107	-0.0353783	0.062591	Cell 107
		Cell 108	-0.060909	0.0586031	Cell 108
		Cell 109	-0.0182899	-0.010862	Cell 109
		Cell 110	-0.085393	0.0551355	Cell 110
		Cell 111	-0.0947753	0.0208032	Cell 111
		Cell 112	-0.0824677	0.0192775	Cell 112
		Cell 113	-0.107134	0.0391393	Cell 113
		Cell 114	-0.030903	-0.047981	Cell 114
		Cell 115	-0.000238946	0.0516992	Cell 115
		Cell 116	-0.05792	0.0162797	Cell 116
		Cell 117	-0.046992	0.0221989	Cell 117
		Cell 118	-0.0442828	0.0693855	Cell 118
		Cell 119	-0.0152883	-0.0534041	Cell 119
		Cell 120	-0.00265599	-0.000425397	Cell 120
		Cell 121	-0.0412795	-0.0162577	Cell 121
		Cell 122	-0.0942636	0.0296385	Cell 122
		Cell 123	-0.00613312	0.0494207	Cell 123
		Cell 124	0.00549793	-0.0458325	Cell 124
		Cell 125	0.0407083	0.0157068	Cell 125
		Cell 126	-0.0813336	0.0333052	Cell 126
		Cell 127	-0.0203545	0.0177115	Cell 127
		Cell 128	-0.0313938	-0.000528061	Cell 128
		Cell 129	0.00333542	0.0312479	Cell 129
		Cell 130	-0.0743201	0.0474994	Cell 130
		Cell 131	-0.100479	-0.0662452	Cell 131
		Cell 132	-0.00357661	0.0172796	Cell 132
		Cell 133	-0.0223736	0.034474	Cell 133
		Cell 134	-0.018139	0.000493178	Cell 134
		Cell 135	-0.100928	0.0589968	Cell 135
		Cell 136	-0.0593256	0.0301167	Cell 136
		Cell 137	-0.0777281	0.0227226	Cell 137
		Cell 138	-0.0434217	-0.00282017	Cell 138
		Cell 139	-0.0750406	4.63407e-05	Cell 139
		Cell 140	-0.0606353	-0.0176048	Cell 140
		Cell 141	-0.0218506	0.0482951	Cell 141
		Cell 142	-0.055532	-0.0112484	Cell 142
		Cell 143	-0.0400838	0.028587	Cell 143
		Cell 144	-0.0719248	0.00360603	Cell 144
		Cell 145	0.001533	-0.0398815	Cell 145
		Cell 146	-0.0497111	-0.00332146	Cell 146
		Cell 147	-0.0894022	-0.0595813	Cell 147
		Cell 148	-0.013517	0.0586787	Cell 148
		Cell 149	-0.00517917	0.0661717	Cell 149
		Cell 150	-0.0564636	-0.0123791	Cell 150
		Cell 151	-0.0445887	0.0258903	Cell 151
		Cell 152	-0.122291	0.00850473	Cell 152
		Cell 153	-0.0192017	0.0179945	Cell 153
		Cell 154	-0.0682502	0.130427	Cell 154
		Cell 155	-0.0122746	0.0681143	Cell 155
		Cell 156	-0.0431203	0.0753284	Cell 156
		Cell 157	-0.0510366	0.0258771	Cell 157
		Cell 158	-0.0517863	0.0217027	Cell 158
		Cell 159	-0.0419133	-0.0563883	Cell 159
		Cell 160	-0.0478566	-0.00358219	Cell 160
		Cell 161	0.0141658	0.0506813	Cell 161
		Cell 162	-0.0404939	0.0357419	Cell 162
		Cell 163	-0.0454269	0.0868346	Cell 163
		Cell 164	-0.0516428	0.0685396	Cell 164
		Cell 165	-0.0509174	0.0666767	Cell 165
		Cell 166	-0.0626333	-0.0390734	Cell 166
		Cell 167	-0.0939138	-0.0160933	Cell 167
		Cell 168	-0.0364262	0.0291403	Cell 168
		Cell 169	-0.0229629	0.057762	Cell 169
		Cell 170	0.0388503	0.0151173	Cell 170
		Cell 171	0.0291216	0.0419755	Cell 171
		Cell 172	-0.0541454	0.0189513	Cell 172
		Cell 173	-0.0033681	0.0132989	Cell 173
		Cell 174	-0.0680795	-0.00336247	Cell 174
		Cell 175	-0.031254	-0.0547612	Cell 175
		Cell 176	0.0247447	0.0206029	Cell 176
		Cell 177	-0.0344526	-0.0131747	Cell 177
		Cell 178	-0.0372567	0.0158806	Cell 178
		Cell 179	0.0269663	-0.00735054	Cell 179
		Cell 180	-0.0416718	0.0125674	Cell 180
		Cell 181	-0.0510752	-0.00929176	Cell 181
		Cell 182	-0.0257698	0.0511263	Cell 182
		Cell 183	-0.0103215	0.052117	Cell 183
		Cell 184	-0.0250176	-0.0190596	Cell 184
		Cell 185	-0.0310847	-0.00495767	Cell 185
		Cell 186	-0.0431256	-0.0323137	Cell 186
		Cell 187	-0.0544502	0.0751465	Cell 187
		Cell 188	-0.0291763	0.00573391	Cell 188
		Cell 189	-0.00580836	0.0231676	Cell 189
		Cell 190	0.0303587	0.0394931	Cell 190
		Cell 191	-0.00194749	0.0455149	Cell 191
		Cell 192	-0.0218836	0.0026002	Cell 192
		Cell 193	-0.0547171	-0.0523337	Cell 193
		Cell 194	-0.0240458	0.0487546	Cell 194
		Cell 195	-0.0184905	-0.0126924	Cell 195
		Cell 196	-0.0175965	-0.0355561	Cell 196
		Cell 197	-0.0317081	-0.08807	Cell 197
		Cell 198	0.0218249	-0.0304988	Cell 198
		Cell 199	-0.0311642	-0.0276812	Cell 199
		Cell 200	-0.00234262	0.00852535	Cell 200
		Cell 201	-0.0364641	-0.0396161	Cell 201
		Cell 202	-0.0301814	-0.0509624	Cell 202
		Cell 203	-0.0199683	-0.016799	Cell 203
		Cell 204	-0.038974	0.117064	Cell 1	Experiment 2
		Cell 205	-0.00800925	0.110986	Cell 2
		Cell 206	-0.0734648	0.126395	Cell 3
		Cell 207	-0.0511977	0.161244	Cell 4
		Cell 208	0.00714504	0.0843608	Cell 5
		Cell 209	-0.025809	0.0480284	Cell 6
		Cell 210	-0.0371079	0.138618	Cell 7
		Cell 211	-0.0622918	0.110375	Cell 8
		Cell 212	-0.0317005	0.170072	Cell 9
		Cell 213	-0.0378127	0.145348	Cell 10
		Cell 214	0.00291443	0.148721	Cell 11
		Cell 215	-0.0489255	0.0914389	Cell 12
		Cell 216	-0.0448406	0.0572475	Cell 13
		Cell 217	-0.0755796	0.0794167	Cell 14
		Cell 218	0.0572571	0.128154	Cell 15
		Cell 219	-0.0752276	0.148673	Cell 16
		Cell 220	-0.0043667	0.0973512	Cell 17
		Cell 221	-0.00759859	0.152797	Cell 18
		Cell 222	-0.029217	0.128751	Cell 19
		Cell 223	-0.0698159	0.0419486	Cell 20
		Cell 224	-0.052106	0.119131	Cell 21
		Cell 225	-0.0248578	0.10695	Cell 22
		Cell 226	-0.046833	0.0237155	Cell 23
		Cell 227	-0.0520968	0.0799439	Cell 24
		Cell 228	-0.0582724	0.0423008	Cell 25
		Cell 229	0.0178199	0.0677691	Cell 26
		Cell 230	0.0634006	0.0593404	Cell 27
		Cell 231	-0.00719587	0.149855	Cell 28
		Cell 232	-0.115965	0.00834729	Cell 29
		Cell 233	-0.0851012	0.092088	Cell 30
		Cell 234	-0.0194486	0.139325	Cell 31
		Cell 235	-0.0662395	-0.00721339	Cell 32
		Cell 236	-0.102981	0.0816533	Cell 33
		Cell 237	-0.0246289	0.0686572	Cell 34
		Cell 238	0.0690224	0.0592092	Cell 35
		Cell 239	-0.0316785	0.107705	Cell 36
		Cell 240	-0.0853933	0.0459856	Cell 37
		Cell 241	-0.0769799	0.162835	Cell 38
		Cell 242	-0.0393626	0.0494643	Cell 39
		Cell 243	-0.0460661	0.139402	Cell 40
		Cell 244	-0.0512631	0.0466233	Cell 41
		Cell 245	-0.0452361	0.202865	Cell 42
		Cell 246	-0.0182268	0.0682888	Cell 43
		Cell 247	-0.0443907	0.0702142	Cell 44
		Cell 248	-0.0451971	0.135564	Cell 45
		Cell 249	0.0119925	0.0863843	Cell 46
		Cell 250	-0.00167557	0.116101	Cell 47
		Cell 251	0.0196482	0.107726	Cell 48
		Cell 252	-0.0277323	0.130294	Cell 49
		Cell 253	-0.0873697	0.0508976	Cell 50
		Cell 254	0.00463206	0.149877	Cell 51
		Cell 255	-0.00450935	0.0330394	Cell 52
		Cell 256	-0.000453147	0.111216	Cell 53
		Cell 257	-0.0414121	0.120134	Cell 54
		Cell 258	-0.0446163	0.110073	Cell 55
		Cell 259	-0.0350837	0.133801	Cell 56
		Cell 260	-0.0304784	0.126365	Cell 57
		Cell 261	-0.00561875	0.124024	Cell 58
		Cell 262	0.0137846	0.0950202	Cell 59
		Cell 263	-0.0171777	0.0949199	Cell 60
		Cell 264	0.0120275	0.076333	Cell 61
		Cell 265	-0.0842862	-0.00755813	Cell 62
		Cell 266	-0.0158106	0.0832993	Cell 63
		Cell 267	0.00982085	0.0509031	Cell 64
		Cell 268	-0.0453242	0.0990911	Cell 65
		Cell 269	-0.0298484	0.10485	Cell 66
		Cell 270	-0.0684053	0.0997487	Cell 67
		Cell 271	0.0366835	0.0700011	Cell 68
		Cell 272	-0.00999732	0.0761037	Cell 69
		Cell 273	-0.0570562	0.157482	Cell 70
		Cell 274	-0.0901599	0.0800098	Cell 71
		Cell 275	-0.0264966	0.0705262	Cell 72
	Experiment 2	Cell 1	0.0677931	0.0546122	Cell 73
		Cell 2	0.0789944	0.0841269	Cell 74
		Cell 3	0.0162141	0.125596	Cell 75
		Cell 4	0.0663474	0.022812	Cell 76
		Cell 5	0.025934	0.0922996	Cell 77
		Cell 6	0.0626259	0.0887681	Cell 78
		Cell 7	0.0679153	0.0714326	Cell 79
		Cell 8	-0.0388063	0.0748195	Cell 80
		Cell 9	-0.0869982	0.0682696	Cell 81
		Cell 10	0.0328515	0.0918193	Cell 82
		Cell 11	0.0750349	0.107509	Cell 83
		Cell 12	0.0598148	0.0980759	Cell 84
		Cell 13	0.0590597	0.113396	Cell 85
		Cell 14	0.0590869	0.039319	Cell 86
		Cell 15	-0.0203801	0.103114	Cell 87
		Cell 16	0.00653	0.173108	Cell 88
		Cell 17	-0.0222953	0.103834	Cell 89
		Cell 18	0.00100695	0.0532291	Cell 90
		Cell 19	0.0880715	0.0518735	Cell 91
		Cell 20	0.0671214	0.0696187	Cell 92
		Cell 21	0.0561104	0.135839	Cell 93
		Cell 22	0.0438114	0.124045	Cell 94
		Cell 23	0.0208367	0.0829437	Cell 95
		Cell 24	-0.00604399	0.0991081	Cell 96
		Cell 25	-0.0201461	0.0812037	Cell 97
		Cell 26	-0.00834168	0.164821	Cell 98
		Cell 27	0.0625002	0.0923887	Cell 99
		Cell 28	0.0731762	0.112824	Cell 100
		Cell 29	-0.0121141	0.189827	Cell 101
		Cell 30	0.0397765	0.0688966	Cell 102
		Cell 31	0.0815409	0.0937343	Cell 103
		Cell 32	-0.0260309	0.168505	Cell 104
		Cell 33	-0.0459357	0.0821689	Cell 105
		Cell 34	0.0689285	0.191351	Cell 106
		Cell 35	0.0192114	0.0676856	Cell 107
		Cell 36	0.0263994	0.0961106	Cell 108
		Cell 37	-0.375659	0.260985	Cell 109
		Cell 38	0.0897968	0.0733499	Cell 110
		Cell 39	0.104166	0.176032	Cell 111
		Cell 40	0.0558091	0.128383	Cell 112
		Cell 41	-0.0896074	0.0177676	Cell 1	Experiment 3
		Cell 42	0.0735516	-0.0131732	Cell 2
		Cell 43	-0.0162679	0.0785734	Cell 3
		Cell 44	0.0830834	0.0337884	Cell 4
		Cell 45	0.0038173	-0.000280775	Cell 5
		Cell 46	0.00914779	0.0272121	Cell 6
		Cell 47	-0.0228493	0.0397501	Cell 7
		Cell 48	0.0424273	-0.00497422	Cell 8
		Cell 49	-0.0360102	-0.00203564	Cell 9
		Cell 50	0.0295719	-0.0284467	Cell 10
		Cell 51	0.0121314	0.018578	Cell 11
		Cell 52	0.0469329	0.0222133	Cell 12
		Cell 53	0.0598019	0.0583357	Cell 13
		Cell 54	0.00911004	0.0557963	Cell 14
		Cell 55	0.0676943	-0.00679264	Cell 15
		Cell 56	-0.00198618	0.0212843	Cell 16
		Cell 57	0.0715946	0.048422	Cell 17
		Cell 58	0.0399484	0.050701	Cell 18
		Cell 59	0.050089	0.0687832	Cell 19
		Cell 60	0.0268923	0.0216701	Cell 20
		Cell 61	0.0406722	0.0752611	Cell 21
		Cell 62	0.0739619	0.045965	Cell 22
		Cell 63	0.00825052	0.0233058	Cell 23
		Cell 64	0.0235737	0.000142064	Cell 24
		Cell 65	-0.021649	-0.0320706	Cell 25
		Cell 66	0.0555594	0.00714669	Cell 26
		Cell 67	0.0158599	0.0447361	Cell 27
		Cell 68	0.0311102	0.0268713	Cell 28
		Cell 69	0.0648891	-0.072681	Cell 29
		Cell 70	0.0330904	0.0360296	Cell 30
		Cell 71	0.0137641	-0.0264516	Cell 31
		Cell 72	0.0932478	0.0484934	Cell 32
		Cell 73	0.00764799	0.0223143	Cell 33
		Cell 74	0.015447	-0.013826	Cell 34
		Cell 75	0.021157	-0.0113947	Cell 35
		Cell 76	0.0767527	-0.00664967	Cell 36
		Cell 77	0.152449	-0.00645011	Cell 37
		Cell 78	0.0815257	0.0233396	Cell 38
		Cell 79	0.0319706	0.0430498	Cell 39
		Cell 80	0.0594203	0.0299431	Cell 40
		Cell 81	0.00641962	-0.0183994	Cell 41
		Cell 82	0.0316524	-0.0504446	Cell 42
		Cell 83	0.0439382	-0.00316855	Cell 43
		Cell 84	0.0141371	-0.0704966	Cell 44
		Cell 85	0.0251427	-0.00356431	Cell 45
		Cell 86	0.0522675	0.0374355	Cell 46
		Cell 87	-0.00951432	0.01106	Cell 47
		Cell 88	0.0398249	-0.00362685	Cell 48
		Cell 89	0.0688775	0.0671532	Cell 49
		Cell 90	0.096776	0.0492174	Cell 50
		Cell 91	0.0419966	-0.018633	Cell 51
		Cell 92	-0.0420152	-0.0127653	Cell 52
		Cell 93	0.060913	-0.0110565	Cell 53
		Cell 94	0.0215016	-0.0184687	Cell 54
		Cell 95	0.0557544	0.0462261	Cell 55
		Cell 96	0.0316898	0.0662625	Cell 56
		Cell 97	0.00373	0.0172706	Cell 57
		Cell 98	0.0130345	-0.109465	Cell 58
		Cell 99	-0.0160095	0.000862968	Cell 59
		Cell 100	0.0313044	0.0887706	Cell 60
		Cell 101	0.0264204	-0.00473078	Cell 61
		Cell 102	0.0251691	-0.00792487	Cell 62
		Cell 103	0.101198	0.0566033	Cell 63
		Cell 104	-0.0175015	0.0391408	Cell 64
		Cell 105	0.0553654	-0.0454279	Cell 65
		Cell 106	-0.00504811	0.0432405	Cell 66
		Cell 107	0.0579621	0.0410068	Cell 67
		Cell 108	0.0856867	-0.0390203	Cell 68
		Cell 109	0.0237804	-0.0154192	Cell 69
		Cell 110	0.138514	-0.0294058	Cell 70
		Cell 111	0.0572502	0.0372709	Cell 71
		Cell 112	0.0634984	0.0198693	Cell 72
		Cell 113	0.0326598	0.0454363	Cell 73
		Cell 114	0.0388091	0.0141854	Cell 74
		Cell 115	-0.0115335	0.0810362	Cell 75
		Cell 116	0.051726	0.0243768	Cell 76
		Cell 117	0.0501767	0.0317083	Cell 77
		Cell 118	0.0317873	0.00433323	Cell 78
		Cell 119	-0.0297698	0.101162	Cell 79
		Cell 120	0.00709833	0.0510313	Cell 80
		Cell 121	0.00217624	0.020047	Cell 81
		Cell 122	0.0315192	0.00193816	Cell 82
		Cell 123	0.096328	0.0334484	Cell 83
		Cell 124	0.00612104	0.0381917	Cell 84
		Cell 125	0.0280685	0.00834033	Cell 85
		Cell 126	0.0794729	0.0162367	Cell 86
		Cell 127	0.0199516	0.0240293	Cell 87
		Cell 128	0.0450839	-0.00412405	Cell 88
		Cell 129	0.0386604	0.00341236	Cell 89
		Cell 130	0.105316	0.0264972	Cell 90
		Cell 131	0.00800145	0.0302437	Cell 91
		Cell 132	0.0698555	0.0878696	Cell 1	Experiment 4
		Cell 133	0.0302376	0.0589423	Cell 2
		Cell 134	0.0239371	0.0775744	Cell 3
		Cell 135	0.038968	0.0112931	Cell 4
		Cell 136	0.0879577	0.10794	Cell 5
		Cell 137	0.0416435	0.0489313	Cell 6
		Cell 138	0.00705913	0.0107558	Cell 7
		Cell 139	0.0382731	0.0492484	Cell 8
		Cell 140	-0.0198209	0.0515132	Cell 9
		Cell 141	0.0725227	0.122376	Cell 10
		Cell 142	0.0601207	0.118433	Cell 11
		Cell 143	0.0754636	0.0556161	Cell 12
		Cell 144	0.0101998	0.0869396	Cell 13
		Cell 145	-0.00410971	0.0368491	Cell 14
		Cell 146	-0.0516346	0.0666016	Cell 15
		Cell 147	0.00512007	0.149436	Cell 16
		Cell 148	0.0187728	0.0824106	Cell 17
		Cell 149	0.0460829	0.0782879	Cell 18
		Cell 150	0.000976767	0.0894378	Cell 19
		Cell 151	0.0195534	0.0589399	Cell 20
		Cell 152	0.05345	0.0801459	Cell 21
		Cell 153	-0.00960448	0.101412	Cell 22
		Cell 154	-0.00504052	0.067569	Cell 23
		Cell 155	-0.0531842	0.00707889	Cell 24
		Cell 156	0.0110161	0.110919	Cell 25
		Cell 157	0.041723	0.00884775	Cell 26
		Cell 158	0.0277432	0.0701333	Cell 27
		Cell 159	0.0796203	0.0764287	Cell 28
		Cell 160	0.0491013	0.104974	Cell 29
		Cell 161	-0.0340489	0.0895087	Cell 30
		Cell 162	0.127365	0.0561014	Cell 31
		Cell 163	0.0626677	0.0962937	Cell 32
		Cell 164	0.0423141	0.0608967	Cell 33
		Cell 165	-0.0156884	0.0974882	Cell 34
		Cell 166	0.0387941	0.0754494	Cell 35
		Cell 167	-0.00594438	0.0898447	Cell 36
		Cell 168	0.0211983	0.0476773	Cell 37
		Cell 169	-0.0271749	0.108108	Cell 38
		Cell 170	0.0383829	0.0910984	Cell 39
		Cell 171	0.0161189	0.104741	Cell 40
		Cell 172	0.0029702	0.0300603	Cell 41
		Cell 173	0.0428191	0.104402	Cell 42
		Cell 174	0.00678373	0.111043	Cell 43
		Cell 175	0.017996	0.0556194	Cell 44
		Cell 176	-0.0348371	0.0913176	Cell 45
		Cell 177	-0.00280465	-0.00750447	Cell 46
		Cell 178	-0.0079632	0.0668938	Cell 47
		Cell 179	-0.0516331	0.0741725	Cell 48
		Cell 180	0.0352477	0.0935781	Cell 49
		Cell 181	-0.0401437	0.0838711	Cell 50
		Cell 182	-0.0424701	0.10491	Cell 51
		Cell 183	-0.00445427	0.0521022	Cell 52
		Cell 184	0.00422844	0.113384	Cell 53
		Cell 185	0.0268649	0.0468152	Cell 54
		Cell 186	-0.00161742	0.0972739	Cell 55
		Cell 187	0.00531023	0.0948046	Cell 56
		Cell 188	0.0650441	0.115169	Cell 57
		Cell 189	0.0252335	0.0981622	Cell 58
		Cell 190	0.102765	0.0201142	Cell 59
		Cell 191	0.0455045	0.12154	Cell 60
		Cell 192	0.0406859	0.0493462	Cell 61
		Cell 193	-0.0557635	0.0726254	Cell 62
		Cell 194	0.0160663	0.0741988	Cell 63
		Cell 195	0.0185029	0.0722159	Cell 64
		Cell 196	0.0130294	0.0847381	Cell 65
		Cell 197	0.0451945	0.0943946	Cell 66
		Cell 198	-0.0358061	0.0616073	Cell 67
		Cell 199	-0.0293461	0.0558447	Cell 68
		Cell 200	0.0598076	0.0269121	Cell 69
		Cell 201	-0.0820993	0.0620414	Cell 70
		Cell 202	0.035127	0.121378	Cell 71
		Cell 203	0.0471195	0.0531206	Cell 72
		Cell 204	-0.01451	0.0950922	Cell 73
		Cell 205	0.0110461	0.0893925	Cell 74
		Cell 206	0.0265525	0.0669744	Cell 75
		Cell 207	0.0750537	0.0727873	Cell 76
		Cell 208	0.0292615	0.109441	Cell 77
		Cell 209	0.0277449	0.0689657	Cell 78
		Cell 210	-0.0298857	0.0768127	Cell 79
		Cell 211	0.0636569	0.085172	Cell 80
		Cell 212	0.000652512	0.0392195	Cell 81
		Cell 213	0.012604	0.0869719	Cell 82
		Cell 214	0.0052695	0.0529398	Cell 83
		Cell 215	0.0683888	0.0783502	Cell 84
		Cell 216	0.013417	0.0302021	Cell 85
		Cell 217	0.086528	0.00410731	Cell 86
		Cell 218	0.0612912	0.0998078	Cell 87
		Cell 219	0.0589925	0.0530913	Cell 88
		Cell 220	0.00525323	0.0539651	Cell 89
		Cell 221	0.032691	0.0543711	Cell 90
		Cell 222	-0.0339006	0.0942326	Cell 91
		Cell 223	0.0636784	0.111287	Cell 92
		Cell 224	0.0932578	-0.00142302	Cell 93
		Cell 225	0.0670982	0.0578743	Cell 94
		Cell 226	0.131748	0.0741429	Cell 95
		Cell 227	0.0810976	0.106726	Cell 96
		Cell 228	0.0470812	0.0852656	Cell 97
		Cell 229	0.0879963	0.0647452	Cell 98
		Cell 230	-0.0568307	0.0861286	Cell 99
		Cell 231	-0.0334822	0.0895541	Cell 100
		Cell 232	0.0407392	0.118403	Cell 101
		Cell 233	-0.0159036	0.0256757	Cell 102
		Cell 234	-0.0462282	0.0556196	Cell 103
	Experiment 3	Cell 1	0.0105334	0.049994	Cell 104
		Cell 2	-0.0984295	0.0634993	Cell 105
		Cell 3	-0.0584836	0.0434007	Cell 1	Experiment 1	57 years
		Cell 4	-0.0550509	-0.108818	Cell 2
		Cell 5	-0.0831204	0.0193966	Cell 3
		Cell 6	-0.052595	0.0299017	Cell 4
		Cell 7	-0.0790427	0.0533053	Cell 5
		Cell 8	-0.0887903	0.0403154	Cell 6
		Cell 9	-0.0336398	0.0882211	Cell 7
		Cell 10	-0.0997637	-0.0492811	Cell 8
		Cell 11	0.0207588	0.0711287	Cell 9
		Cell 12	-0.0604919	0.0149264	Cell 10
		Cell 13	-0.0574467	-0.0470765	Cell 11
		Cell 14	-0.0738984	-0.00974278	Cell 12
		Cell 15	-0.0331	0.0805647	Cell 13
		Cell 16	-0.0366684	0.0380942	Cell 14
		Cell 17	-0.0594587	0.0515789	Cell 15
		Cell 18	-0.0875355	0.0631605	Cell 16
		Cell 19	-0.0188618	0.0751095	Cell 17
		Cell 20	-0.0405527	0.0269856	Cell 18
		Cell 21	0.0730322	0.0815619	Cell 19
		Cell 22	-0.059615	0.141478	Cell 20
		Cell 23	-0.0515463	0.0493301	Cell 21
		Cell 24	-0.0811429	0.0374824	Cell 22
		Cell 25	-0.0668394	-0.00410471	Cell 23
		Cell 26	-0.0644326	0.0581781	Cell 24
		Cell 27	-0.0101751	-0.00282506	Cell 25
		Cell 28	-0.046372	0.0238511	Cell 26
		Cell 29	-0.0888719	0.123906	Cell 27
		Cell 30	-0.00583996	0.0653424	Cell 28
		Cell 31	-0.0178287	0.0920197	Cell 29
		Cell 32	-0.071773	0.0534716	Cell 30
		Cell 33	-0.0234706	0.0784085	Cell 31
		Cell 34	-0.0598372	0.042028	Cell 32
		Cell 35	-0.0351751	0.141743	Cell 33
		Cell 36	-0.0554701	0.0359619	Cell 34
		Cell 37	-0.0794638	0.0984488	Cell 35
		Cell 38	-0.085313	0.121928	Cell 36
		Cell 39	0.0261708	0.0815071	Cell 37
		Cell 40	-0.033792	0.0132441	Cell 38
		Cell 41	-0.053574	0.00507093	Cell 39
		Cell 42	0.0140064	0.0281069	Cell 40
		Cell 43	-0.0540798	0.0833947	Cell 41
		Cell 44	-0.0425313	0.0557237	Cell 42
		Cell 45	-0.0375443	-0.0168897	Cell 43
		Cell 46	-0.100911	0.0797142	Cell 44
		Cell 47	-0.0478086	0.0862856	Cell 45
		Cell 48	0.0025857	0.0290892	Cell 46
		Cell 49	0.0358038	0.0380062	Cell 47
		Cell 50	-0.0566391	0.0636774	Cell 48
		Cell 51	-0.101244	-0.0449146	Cell 49
		Cell 52	-0.107649	0.094876	Cell 50
		Cell 53	-0.0624953	0.0876761	Cell 51
		Cell 54	-0.0762473	0.0492302	Cell 52
		Cell 55	-0.0435718	0.0792645	Cell 53
		Cell 56	-0.0389241	0.102282	Cell 54
		Cell 57	-0.0123007	0.0339183	Cell 55
		Cell 58	-0.0321803	0.0431466	Cell 56
		Cell 59	-0.0931581	0.0701768	Cell 57
		Cell 60	-0.011082	0.0826981	Cell 58
		Cell 61	-0.0821037	0.0516265	Cell 59
		Cell 62	-0.00975452	0.0531067	Cell 60
		Cell 63	-0.0535399	0.0153258	Cell 61
		Cell 64	-0.0931201	0.0616354	Cell 62
		Cell 65	-0.0843142	0.100123	Cell 63
		Cell 66	-0.0181692	-0.0384083	Cell 64
		Cell 67	-0.0479462	0.0810039	Cell 65
		Cell 68	-0.0603398	0.0210718	Cell 66
		Cell 69	-0.0726829	0.112485	Cell 67
		Cell 70	-0.0275354	0.0445154	Cell 68
		Cell 71	-0.0710237	0.0101845	Cell 69
		Cell 72	-0.0445666	0.0465183	Cell 70
		Cell 73	-0.106338	0.0579833	Cell 71
		Cell 74	-0.0302981	0.114261	Cell 72
		Cell 75	-0.0727446	0.0523186	Cell 73
		Cell 76	-0.0615347	0.0582483	Cell 74
		Cell 77	-0.0251244	0.0550057	Cell 75
		Cell 78	-0.0415274	0.0433619	Cell 76
		Cell 79	0.0030232	0.0571545	Cell 77
		Cell 80	-0.0470419	0.0553811	Cell 78
		Cell 81	-0.0460209	0.107208	Cell 79
		Cell 82	-0.0463194	0.0166112	Cell 80
		Cell 83	-0.0661802	0.0326088	Cell 81
		Cell 84	-0.102802	0.0252382	Cell 82
		Cell 85	-0.0268582	0.0947686	Cell 83
0 years-2	Experiment 1	Cell 1	0.0055438	0.0794142	Cell 84
		Cell 2	-0.00858843	-0.0918331	Cell 85
		Cell 3	0.0164953	0.0607368	Cell 86
		Cell 4	-0.0644678	0.0569994	Cell 87
		Cell 5	0.010134	0.0712571	Cell 88
		Cell 6	-0.0293201	0.035242	Cell 89
		Cell 7	0.0340507	0.0739961	Cell 90
		Cell 8	-0.0539291	0.0538145	Cell 91
		Cell 9	-0.0269021	0.153832	Cell 92
		Cell 10	-0.0448884	-0.0171343	Cell 93
		Cell 11	-0.0399616	-0.0957127	Cell 94
		Cell 12	-0.0170522	0.120535	Cell 95
		Cell 13	0.0163424	0.0510651	Cell 96
		Cell 14	-0.0139744	0.101084	Cell 97
		Cell 15	0.00504166	0.0531378	Cell 98
		Cell 16	0.0461295	0.0611427	Cell 99
		Cell 17	-0.052523	0.099879	Cell 100
		Cell 18	-0.0393092	-0.00304054	Cell 101
		Cell 19	0.00621286	0.041576	Cell 102
		Cell 20	0.00251671	0.104423	Cell 103
		Cell 21	-0.0205412	0.0363651	Cell 104
		Cell 22	-0.0132584	-0.112393	Cell 105
		Cell 23	0.0248812	0.0337862	Cell 106
		Cell 24	0.0211295	-0.102397	Cell 107
		Cell 25	-0.00761138	0.0482434	Cell 108
		Cell 26	-0.0306928	0.0704135	Cell 109
		Cell 27	-0.0305927	0.0612775	Cell 110
		Cell 28	-0.0402845	0.0401693	Cell 111
		Cell 29	0.010336	-0.100487	Cell 112
		Cell 30	0.00795456	0.0150201	Cell 113
		Cell 31	-0.0392908	0.0318364	Cell 114
		Cell 32	-0.0311403	0.0809258	Cell 115
		Cell 33	-0.0377625	0.0896886	Cell 116
		Cell 34	-0.0209889	0.096154	Cell 117
		Cell 35	-0.0390707	0.190226	Cell 118
		Cell 36	0.0316676	0.0747241	Cell 119
		Cell 37	-0.0237409	0.0280582	Cell 120
		Cell 38	-0.00504441	0.112541	Cell 121
		Cell 39	-0.0299517	0.0650498	Cell 122
		Cell 40	-0.0205615	0.0358338	Cell 123
		Cell 41	-0.0605067	0.0778463	Cell 124
		Cell 42	0.0244403	0.101853	Cell 125
		Cell 43	-0.0211681	0.0829895	Cell 126
		Cell 44	-0.0204849	0.0475963	Cell 127
		Cell 45	-0.0278441	0.0388921	Cell 128
		Cell 46	0.022295	0.110629	Cell 129
		Cell 47	0.00109949	0.0606132	Cell 130
		Cell 48	-0.00623919	0.0422544	Cell 131
		Cell 49	0.0330083	0.0607057	Cell 132
		Cell 50	0.0313112	0.149125	Cell 133
		Cell 51	-0.0106878	0.00705894	Cell 134
		Cell 52	0.0651925	-0.00115502	Cell 135
		Cell 53	-0.0194463	0.0706687	Cell 136
		Cell 54	-0.0605301	0.0199778	Cell 137
		Cell 55	0.0112667	0.0740415	Cell 138
		Cell 56	-0.0335656	0.0562473	Cell 139
		Cell 57	0.016539	0.00956342	Cell 140
		Cell 58	-0.0448283	0.0321324	Cell 141
		Cell 59	-0.0627217	0.0491924	Cell 142
		Cell 60	-0.000126991	0.0830739	Cell 143
		Cell 61	-0.00173759	0.107993	Cell 144
		Cell 62	-0.0483723	0.0290257	Cell 145
		Cell 63	-0.0126944	0.0555583	Cell 146
		Cell 64	-0.0489871	0.0905765	Cell 147
		Cell 65	-0.0464677	0.0428639	Cell 148
		Cell 66	-0.00486863	0.00669937	Cell 149
		Cell 67	-0.0208458	0.0874567	Cell 150
		Cell 68	0.00393335	0.096685	Cell 151
		Cell 69	-0.0415526	0.0639294	Cell 152
		Cell 70	-0.0479989	0.122792	Cell 153
		Cell 71	-0.00445291	0.090922	Cell 154
		Cell 72	-0.0150496	0.0612638	Cell 155
		Cell 73	-0.0339332	0.123482	Cell 156
		Cell 74	-0.0138199	0.045844	Cell 157
		Cell 75	-0.0169485	0.0766184	Cell 158
		Cell 76	0.0553282	0.0667411	Cell 159
		Cell 77	-0.0194056	0.0549174	Cell 160
		Cell 78	-0.0108534	0.043419	Cell 161
		Cell 79	-0.00586097	0.0918448	Cell 162
		Cell 80	0.0158814	0.0510485	Cell 163
		Cell 81	-0.0347401	0.0118031	Cell 164
		Cell 82	-0.0244434	0.00706856	Cell 165
		Cell 83	-0.0443367	0.045729	Cell 166
		Cell 84	-0.0376475	0.0587887	Cell 167
		Cell 85	0.00476989	0.0261415	Cell 168
		Cell 86	-0.0480506	0.0870253	Cell 169
		Cell 87	-0.0264577	0.0746215	Cell 170
		Cell 88	-0.0101175	0.038636	Cell 171
		Cell 89	-0.0432618	0.0861132	Cell 172
		Cell 90	-0.071763	0.0374831	Cell 173
		Cell 91	-0.00597664	0.0626854	Cell 174
		Cell 92	-0.0239101	0.0795149	Cell 175
		Cell 93	-0.0244129	0.0537472	Cell 176
		Cell 94	-0.0197419	0.0731606	Cell 177
		Cell 95	-0.0542083	0.0483938	Cell 178
		Cell 96	-0.0361909	0.00518037	Cell 179
		Cell 97	-0.0111113	0.0113041	Cell 180
		Cell 98	0.04626	0.0403825	Cell 181
		Cell 99	-0.0605128	0.0709949	Cell 182
		Cell 100	-0.0622369	0.0818992	Cell 183
		Cell 101	-0.0582298	0.0440011	Cell 184
		Cell 102	-0.0521961	0.053958	Cell 185
		Cell 103	-0.0408134	0.0393802	Cell 186
		Cell 104	-0.000190868	0.0376928	Cell 187
		Cell 105	-0.0295039	0.0276019	Cell 188
		Cell 106	-0.0893586	0.0889938	Cell 189
		Cell 107	-0.0234353	0.0153448	Cell 190
		Cell 108	-0.0634655	0.138492	Cell 191
		Cell 109	-0.0197035	0.067245	Cell 192
		Cell 110	-0.00855658	0.0220815	Cell 193
		Cell 111	-0.0429164	0.00861874	Cell 194
		Cell 112	0.0109236	-0.000792887	Cell 195
		Cell 113	-0.0227405	0.0677037	Cell 196
		Cell 114	-0.0418319	0.0113289	Cell 197
		Cell 115	0.0182027	0.0197594	Cell 198
		Cell 116	-0.0238313	0.0693983	Cell 199
		Cell 117	-0.0585997	0.0392082	Cell 200
		Cell 118	-0.0147194	0.0527782	Cell 201
		Cell 119	-0.0534826	0.0640879	Cell 202
		Cell 120	-0.0453134	0.0927259	Cell 203
		Cell 121	-0.0132341	0.0374715	Cell 204
		Cell 122	-0.0475674	0.0676114	Cell 205
		Cell 123	-0.00741915	0.0500602	Cell 206
		Cell 124	-0.0403742	0.0632313	Cell 207
		Cell 125	-0.0765265	0.0344636	Cell 208
		Cell 126	-0.0392288	0.0567951	Cell 209
		Cell 127	-0.0294405	0.046925	Cell 210
		Cell 128	-0.0301464	0.0636556	Cell 211
		Cell 129	-0.00691873	0.0270099	Cell 212
		Cell 130	-0.0202134	0.0680134	Cell 213
		Cell 131	-0.0269672	0.0297594	Cell 214
		Cell 132	-0.0565816	0.0780805	Cell 215
		Cell 133	0.00466275	0.057371	Cell 216
		Cell 134	-0.0522076	0.0217907	Cell 217
		Cell 135	-0.0186162	0.0184992	Cell 218
		Cell 136	-0.0419904	0.0431785	Cell 219
		Cell 137	-0.0556734	0.0794422	Cell 220
		Cell 138	-0.0166761	0.0202073	Cell 221
		Cell 139	-0.0698354	0.0129526	Cell 222
		Cell 140	-0.0321679	-0.00161697	Cell 223
		Cell 141	-0.0255939	0.0459645	Cell 224
		Cell 142	-0.0473002	0.0773983	Cell 225
		Cell 143	-0.0394246	-0.0214128	Cell 226
		Cell 144	-0.0189253	0.306353	Cell 227
		Cell 145	-0.0442905	0.0039246	Cell 228
		Cell 146	-0.0357627	0.00986926	Cell 229
		Cell 147	0.0151843	0.00812359	Cell 230
		Cell 148	-0.02036	-0.00397744	Cell 231
		Cell 149	-0.0177017	0.00299335	Cell 232
		Cell 150	-0.0107929	0.0267327	Cell 233
		Cell 151	0.0150922	0.0253869	Cell 234
		Cell 152	-0.02027	0.0510203	Cell 235
		Cell 153	-0.0488353	0.0657605	Cell 236
		Cell 154	-0.0411499	0.00138028	Cell 237
		Cell 155	-0.053388	0.0432121	Cell 238
		Cell 156	-0.0080405	0.0490267	Cell 239
		Cell 157	0.0298468	0.0156265	Cell 240
		Cell 158	-0.0402555	0.0460708	Cell 241
		Cell 159	-0.0426334	0.054818	Cell 242
		Cell 160	-0.0331993	0.135221	Cell 243
		Cell 161	-0.0436299	0.0127549	Cell 244
		Cell 162	0.00170416	-0.00013915	Cell 245
		Cell 163	-0.0145675	0.0519161	Cell 246
		Cell 164	0.0020254	0.00313513	Cell 1	Experimtnt 2
		Cell 165	-0.0530317	0.00299886	Cell 2
		Cell 166	-0.039729	0.0818948	Cell 3
		Cell 167	-0.0858691	0.0507628	Cell 4
		Cell 168	-0.0121155	0.000201574	Cell 5
		Cell 169	0.0246337	-0.00524892	Cell 6
		Cell 170	-0.00431943	-0.0378702	Cell 7
		Cell 171	-0.0260247	0.0667632	Cell 8
		Cell 172	-0.0205	0.0833234	Cell 9
		Cell 173	-0.0184733	0.0914524	Cell 10
		Cell 174	0.0249464	0.0537389	Cell 11
		Cell 175	-0.0162172	0.0100981	Cell 12
		Cell 176	-0.0724289	0.0997749	Cell 13
		Cell 177	-0.03283	0.0686659	Cell 14
		Cell 178	-0.0853321	0.0650236	Cell 15
		Cell 179	0.038144	0.137028	Cell 16
		Cell 180	0.0034461	0.0779197	Cell 17
		Cell 181	-0.0121788	0.0205957	Cell 18
		Cell 182	0.0164157	-0.0166128	Cell 19
		Cell 183	0.00485461	-0.0373587	Cell 20
		Cell 184	-0.0857072	0.0219877	Cell 21
		Cell 185	0.0632974	0.077106	Cell 22
		Cell 186	-0.011868	0.0713893	Cell 23
		Cell 187	-0.0134732	0.0256889	Cell 24
		Cell 188	0.00868652	-0.0280757	Cell 25
		Cell 189	-0.085784	0.0752743	Cell 26
		Cell 190	0.0037043	0.125647	Cell 27
		Cell 191	0.048162	0.0184345	Cell 28
		Cell 192	-0.0186233	0.0239854	Cell 29
		Cell 193	-0.0386726	0.0467209	Cell 30
		Cell 194	0.0442971	0.181688	Cell 31
		Cell 195	-0.0538122	0.0282307	Cell 32
		Cell 196	-0.0158615	0.0976964	Cell 33
		Cell 197	-0.00601276	0.0383489	Cell 34
		Cell 198	0.0250772	0.0754781	Cell 35
		Cell 199	-0.022661	0.0689964	Cell 36
		Cell 200	-0.0390857	0.111746	Cell 37
		Cell 201	-0.0427585	0.0611501	Cell 38
		Cell 202	0.0186977	0.0749412	Cell 39
		Cell 203	0.00869811	0.082301	Cell 40
		Cell 204	-0.0287983	0.0386275	Cell 41
		Cell 205	0.0030299	0.00751218	Cell 42
		Cell 206	0.0166551	0.0524948	Cell 43
		Cell 207	0.0071146	-0.0323338	Cell 44
		Cell 208	0.0083395	0.0671143	Cell 45
		Cell 209	-0.0137249	0.0670593	Cell 46
		Cell 210	-0.0166557	0.0565451	Cell 47
		Cell 211	-0.0142414	0.108325	Cell 48
		Cell 212	-0.00482217	0.0476921	Cell 49
		Cell 213	0.0115436	0.070933	Cell 50
		Cell 214	-0.00639251	0.0151092	Cell 51
		Cell 215	0.0126218	0.0457716	Cell 52
		Cell 216	0.0248715	-0.0717813	Cell 53
		Cell 217	0.0288046	0.0324908	Cell 54
		Cell 218	-0.0473293	-0.0111522	Cell 55
		Cell 219	-0.0407344	0.123755	Cell 56
		Cell 220	0.00689592	0.0538901	Cell 57
		Cell 221	-0.0284747	0.0413989	Cell 58
		Cell 222	-0.010687	0.0916365	Cell 59
		Cell 223	-0.0290376	0.0341709	Cell 60
		Cell 224	-0.0119319	-0.0479474	Cell 61
		Cell 225	0.0883296	0.0325942	Cell 62
		Cell 226	0.00578721	0.0465669	Cell 63
	Experiment 2	Cell 1	-0.134824	0.0719037	Cell 64
		Cell 2	-0.0140721	0.0102577	Cell 65
		Cell 3	-0.10687	0.0962974	Cell 66
		Cell 4	-0.086146	0.0399845	Cell 67
		Cell 5	-0.0934227	-0.00664212	Cell 68
		Cell 6	-0.0184061	0.0739455	Cell 69
		Cell 7	-0.0791727	0.135366	Cell 70
		Cell 8	-0.0663313	0.0770648	Cell 71
		Cell 9	-0.0793761	-0.00698723	Cell 72
		Cell 10	-0.0611365	-0.002001	Cell 73
		Cell 11	-0.0706501	0.0424558	Cell 74
		Cell 12	-0.170522	0.0746927	Cell 75
		Cell 13	-0.0394274	0.0711355	Cell 76
		Cell 14	0.0268343	0.0320591	Cell 77
		Cell 15	-0.0351167	0.0461027	Cell 78
		Cell 16	-0.031688	-0.0075971	Cell 79
		Cell 17	-0.0925381	0.0159817	Cell 80
		Cell 18	-0.0496352	0.186936	Cell 81
		Cell 19	-0.0357024	-0.0450752	Cell 82
		Cell 20	0.0128152	0.0554525	Cell 83
		Cell 21	-0.0543173	-0.0217071	Cell 84
		Cell 22	0.0305009	0.0192573	Cell 85
		Cell 23	-0.0144603	0.0623251	Cell 86
		Cell 24	-0.0406761	0.0178521	Cell 87
		Cell 25	0.0246994	0.0722284	Cell 88
		Cell 26	0.0184896	0.0527485	Cell 89
		Cell 27	0.0492981	0.0611684	Cell 90
		Cell 28	-0.0396532	0.218368	Cell 91
		Cell 29	-0.0542912	0.0676752	Cell 92
		Cell 30	0.00190186	0.0852979	Cell 93
		Cell 31	-0.016826	0.0234679	Cell 94
		Cell 32	-0.0979829	0.0950888	Cell 95
		Cell 33	0.0552504	0.0790606	Cell 96
		Cell 34	-0.0244762	0.0638526	Cell 97
		Cell 35	-0.0513628	0.220379	Cell 98
		Cell 36	-0.103709	-0.0408737	Cell 99
		Cell 37	-0.0422892	-0.0379596	Cell 100
		Cell 38	0.0264134	0.0794735	Cell 101
		Cell 39	0.088949	0.177166	Cell 102
		Cell 40	-0.0192201	0.055268	Cell 103
		Cell 41	0.0221139	0.0694285	Cell 104
		Cell 42	-0.0725252	0.0232486	Cell 105
		Cell 43	-0.0880091	0.0379972	Cell 106
		Cell 44	-0.0162414	0.0611769	Cell 107
		Cell 45	-0.0694743	0.0639933	Cell 108
		Cell 46	-0.0804849	0.0610948	Cell 109
		Cell 47	0.033137	0.039239	Cell 110
		Cell 48	-0.0531063	0.0831091	Cell 111
		Cell 49	-0.063519	-0.00723734	Cell 112
		Cell 50	-0.0526709	0.0900587	Cell 113
		Cell 51	-0.0215743	0.0526096	Cell 114
		Cell 52	-0.0461105	0.0498187	Cell 115
		Cell 53	0.0189159	0.0870769	Cell 116
		Cell 54	-0.080608	0.0795547	Cell 117
		Cell 55	-0.0408975	0.0107032	Cell 118
		Cell 56	-0.0382482	0.0646443	Cell 119
		Cell 57	-0.028056	0.210519	Cell 120
		Cell 58	-0.0412207	0.0323419	Cell 121
		Cell 59	0.0110491	0.0254751	Cell 122
		Cell 60	-0.0404216	-0.00205906	Cell 123
		Cell 61	-0.0967556	0.11553	Cell 124
		Cell 62	-0.00458287	-0.0363261	Cell 125
		Cell 63	-0.0732249	0.0387191	Cell 126
		Cell 64	0.00928318	0.110252	Cell 127
		Cell 65	0.0146947	0.0302803	Cell 128
		Cell 66	-0.00020245	0.0428895	Cell 129
		Cell 67	-0.0650177	0.0153433	Cell 130
		Cell 68	-0.104091	0.0274897	Cell 131
		Cell 69	-0.0361889	-0.0101934	Cell 132
		Cell 70	0.00683269	0.0417281	Cell 133
		Cell 71	0.0370702	0.0962123	Cell 134
		Cell 72	-0.0298683	0.0279415	Cell 135
		Cell 73	-0.0589717	0.0607346	Cell 136
		Cell 74	0.0124079	-0.0237195	Cell 137
		Cell 75	-0.0380874	0.0923245	Cell 1	Experimtnt 3
		Cell 76	-0.00564607	0.0809112	Cell 2
		Cell 77	0.049609	0.0543826	Cell 3
		Cell 78	-0.0198271	0.0650263	Cell 4
		Cell 79	0.0247496	0.0394666	Cell 5
		Cell 80	-0.0572051	0.167986	Cell 6
		Cell 81	-0.0538097	0.0599955	Cell 7
		Cell 82	-0.031452	0.125572	Cell 8
		Cell 83	0.0664955	0.0451261	Cell 9
		Cell 84	-0.0464446	0.0965628	Cell 10
		Cell 85	-0.0933272	0.0921194	Cell 11
		Cell 86	-0.0297401	0.0212751	Cell 12
		Cell 87	-0.0537835	0.0746764	Cell 13
		Cell 88	0.0571587	0.0731009	Cell 14
		Cell 89	-0.0211087	0.100817	Cell 15
		Cell 90	-0.0524198	0.115652	Cell 16
		Cell 91	0.0156387	0.0373497	Cell 17
		Cell 92	-0.023903	0.0988844	Cell 18
		Cell 93	-0.0330946	0.0227933	Cell 19
		Cell 94	-0.0756743	0.146161	Cell 20
		Cell 95	0.00424324	-0.0235658	Cell 21
		Cell 96	0.00258963	0.0332156	Cell 22
		Cell 97	-0.0345231	0.17475	Cell 23
		Cell 98	0.0231867	0.139356	Cell 24
		Cell 99	-0.0275459	0.041108	Cell 25
		Cell 100	-0.0247603	-0.0282353	Cell 26
		Cell 101	-0.0551196	0.11213	Cell 27
		Cell 102	-0.0118483	0.103294	Cell 28
		Cell 103	-0.0658057	0.059756	Cell 29
		Cell 104	-0.0568531	0.0511827	Cell 30
		Cell 105	0.0186611	0.0603323	Cell 31
		Cell 106	-0.0551575	0.0452572	Cell 32
		Cell 107	-0.0610732	-0.0663494	Cell 33
		Cell 108	0.0408869	0.0147124	Cell 34
		Cell 109	-0.0679442	0.0135703	Cell 35
		Cell 110	-0.0842435	0.0340831	Cell 36
		Cell 111	-0.0162491	0.0483213	Cell 37
		Cell 112	5.58549e-07	0.0286598	Cell 38
		Cell 113	-0.00380877	0.0736972	Cell 39
		Cell 114	0.0152547	0.00789339	Cell 40
		Cell 115	-0.066089	0.0566917	Cell 41
		Cell 116	0.0396778	0.0640269	Cell 42
		Cell 117	0.0165308	0.0208436	Cell 43
		Cell 118	-0.101859	0.0607309	Cell 44
		Cell 119	-0.0922301	0.089623	Cell 45
		Cell 120	-0.062725	0.0406697	Cell 46
		Cell 121	-0.0795548	0.0736023	Cell 47
		Cell 122	-0.02371	0.081244	Cell 48
		Cell 123	-0.0782515	0.101836	Cell 49
		Cell 124	-0.0726833	0.0387926	Cell 50
		Cell 125	-0.0272376	0.0177743	Cell 51
		Cell 126	-0.0452766	0.00375903	Cell 52
		Cell 127	-0.0930087	-0.00338212	Cell 53
		Cell 128	-0.0204671	0.0653382	Cell 54
		Cell 129	0.0498562	0.121301	Cell 55
		Cell 130	-0.00950082	0.0828169	Cell 56
		Cell 131	0.0155482	0.0186958	Cell 57
		Cell 132	0.0347128	0.0548412	Cell 58
		Cell 133	-0.0798	0.056414	Cell 59
		Cell 134	0.00543896	0.101224	Cell 60
		Cell 135	-0.0139386	0.0129011	Cell 61
		Cell 136	0.0582835	0.0849688	Cell 62
		Cell 137	-0.00447025	0.0474065	Cell 63
		Cell 138	0.0276315	0.0815119	Cell 64
		Cell 139	-0.0129576	0.029681	Cell 65
		Cell 140	0.0227047	-0.0217975	Cell 66
		Cell 141	0.0170977	-0.0442835	Cell 67
		Cell 142	-0.0415521	-0.0220898	Cell 68
		Cell 143	-0.00623609	0.000136689	Cell 69
		Cell 144	-0.0597079	0.060786	Cell 70
		Cell 145	0.00251089	0.00238316	Cell 71
		Cell 146	-0.0268668	-0.000110904	Cell 72
		Cell 147	0.0119327	0.0244778	Cell 73
		Cell 148	0.0257324	0.110872	Cell 74
		Cell 149	-0.0144234	0.0123739	Cell 75
		Cell 150	-0.0290786	-0.00162447	Cell 76
		Cell 151	-0.0347152	0.0468369	Cell 77
		Cell 152	0.013412	0.0170506	Cell 78
		Cell 153	-0.0208362	0.060258	Cell 79
		Cell 154	-0.101398	0.039895	Cell 80
		Cell 155	-0.0370253	0.0697533	Cell 81
		Cell 156	0.00511503	0.0188823	Cell 82
		Cell 157	-0.0507289	0.0416225	Cell 83
		Cell 158	0.00563813	0.0792894	Cell 84
		Cell 159	-0.0429299	0.0507426	Cell 85
		Cell 160	-0.00119755	0.0690104	Cell 86
		Cell 161	-0.0143676	0.0154097	Cell 87
		Cell 162	-0.0404227	0.0233356	Cell 88
		Cell 163	-0.0848442	0.0642448	Cell 89
		Cell 164	-0.0661227	0.0520779	Cell 90
		Cell 165	-0.00421708	0.0505458	Cell 91
		Cell 166	-0.0118418	0.107677	Cell 92
		Cell 167	-0.0742259	-0.0124855	Cell 93
		Cell 168	-0.0299106	0.115868	Cell 94
		Cell 169	-0.0604197	0.00313599	Cell 95
		Cell 170	-0.0223445	0.0246256	Cell 96
		Cell 171	-0.0135096	0.0848298	Cell 97
		Cell 172	0.0129067	0.0502584	Cell 98
		Cell 173	0.0162476	-0.00186423	Cell 99
		Cell 174	-0.050676	0.0312743	Cell 100
		Cell 175	-0.113272
		Cell 176	-0.0697257
		Cell 177	-0.0398344
		Cell 178	-0.0776645
		Cell 179	-0.0337951
		Cell 180	-0.0403316
		Cell 181	0.0404853
		Cell 182	-0.0943588
		Cell 183	-0.048538
		Cell 184	-0.0376469
		Cell 185	-0.0428638
		Cell 186	-0.0878418
		Cell 187	0.00981352
		Cell 188	-0.0154371
		Cell 189	-0.00205195
		Cell 190	0.0113304
		Cell 191	-0.080428
		Cell 192	0.00719346
		Cell 193	-0.0455495
		Cell 194	-0.0685937
		Cell 195	-0.0548333
		Cell 196	-0.0298944
		Cell 197	-0.00785928
		Cell 198	-0.0721377
		Cell 199	-0.0923076
		Cell 200	0.0481178
		Cell 201	-0.0111575
		Cell 202	-0.0228009
		Cell 203	-0.0417996
		Cell 204	0.0224842
		Cell 205	-0.0396359
		Cell 206	-0.0450078
		Cell 207	-0.0981294
		Cell 208	-0.0170456
		Cell 209	-0.0467179
		Cell 210	-0.0300452
		Cell 211	-0.0801137
		Cell 212	0.011459
		Cell 213	-0.0142224
		Cell 214	-0.0548026
		Cell 215	-0.0576918
	Experiment 3	Cell 1	0.0599123
		Cell 2	0.0953375
		Cell 3	0.0791867
		Cell 4	0.0443899
		Cell 5	0.0335911
		Cell 6	0.112159
		Cell 7	0.0509458
		Cell 8	0.00592453
		Cell 9	0.0851209
		Cell 10	0.00474873
		Cell 11	0.0541812
		Cell 12	0.0474709
		Cell 13	0.088469
		Cell 14	0.100527
		Cell 15	0.0588648
		Cell 16	0.00643176
		Cell 17	0.0478596
		Cell 18	0.0932603
		Cell 19	0.0818222
		Cell 20	0.0760761
		Cell 21	0.0866439
		Cell 22	0.184105
		Cell 23	0.0797796
		Cell 24	0.0247878
		Cell 25	0.00079628
		Cell 26	0.0499249
		Cell 27	0.0559878
		Cell 28	0.0412473
		Cell 29	0.0583873
		Cell 30	0.0818478
		Cell 31	0.11645
		Cell 32	0.0650469
		Cell 33	0.0744985
		Cell 34	0.097593
		Cell 35	0.0485104
		Cell 36	0.0575367
		Cell 37	0.112852
		Cell 38	0.0394315
		Cell 39	0.0295534
		Cell 40	0.0934173
		Cell 41	0.0304911
		Cell 42	0.0358029
		Cell 43	-0.00213546
		Cell 44	0.0380746
		Cell 45	0.0750227
		Cell 46	0.0908681
		Cell 47	0.0314289
		Cell 48	0.0931111
		Cell 49	0.0382381
		Cell 50	0.104361
		Cell 51	0.130128
		Cell 52	0.0204233
		Cell 53	0.0520121
		Cell 54	0.130221
		Cell 55	0.0787344
		Cell 56	0.034875
		Cell 57	0.0509725
		Cell 58	0.0457708
		Cell 59	0.0892216
		Cell 60	0.0391516
		Cell 61	0.088127
		Cell 62	0.0776785
		Cell 63	0.0583403
		Cell 64	0.0798718
		Cell 65	0.0562025
		Cell 66	0.101903
		Cell 67	0.0521513
		Cell 68	0.068227
		Cell 69	0.0625734
		Cell 70	0.0836738
		Cell 71	-0.011676
		Cell 72	0.0959426
		Cell 73	0.064481
		Cell 74	0.0235822
		Cell 75	0.00418028
		Cell 76	0.083026
		Cell 77	0.0850317
		Cell 78	0.0544213
		Cell 79	0.0801354
		Cell 80	0.0626431
		Cell 81	0.0448972
		Cell 82	0.0853664
		Cell 83	0.0289955
		Cell 84	0.11665
		Cell 85	0.0692327
		Cell 86	0.081063
		Cell 87	0.0115328
		Cell 88	0.050151
		Cell 89	-0.0394514
		Cell 90	0.0179785
		Cell 91	0.092896
		Cell 92	0.0475789
		Cell 93	0.00370409
		Cell 94	0.0491706
		Cell 95	0.055292
		Cell 96	0.102611
		Cell 97	0.0951347
		Cell 98	0.0612371
		Cell 99	0.0226456
		Cell 100	-0.00600925
		Cell 101	0.0863685
		Cell 102	0.0565715
		Cell 103	0.0443283
		Cell 104	0.0755147
		Cell 105	0.106845
		Cell 106	0.0887014
		Cell 107	0.0407109
		Cell 108	0.121342
		Cell 109	0.116867
		Cell 110	0.0853296
		Cell 111	0.0915065
		Cell 112	0.116847
		Cell 113	0.0528736
		Cell 114	0.116785
		Cell 115	0.0216627
		Cell 116	0.0471324
		Cell 117	0.0674078
		Cell 118	0.039121
		Cell 119	0.0396003
		Cell 120	0.0736832
		Cell 121	0.113121
		Cell 122	0.0510354
		Cell 123	0.114816
		Cell 124	0.0456021
		Cell 125	0.0629521
		Cell 126	0.0332861
		Cell 127	0.0692632
		Cell 128	0.113821
		Cell 129	0.112181
		Cell 130	0.078319
		Cell 131	0.127504
		Cell 132	0.0707709
		Cell 133	0.113975
		Cell 134	0.0923995
		Cell 135	0.0198587
		Cell 136	0.0825446
		Cell 137	0.109442
		Cell 138	0.0613501
		Cell 139	0.0623004
		Cell 140	0.135395
		Cell 141	0.116181
		Cell 142	0.0615559
		Cell 143	0.0962031
		Cell 144	0.0715134
		Cell 145	0.113588
		Cell 146	0.0582339
		Cell 147	0.0744804
		Cell 148	0.114818
		Cell 149	0.112339
		Cell 150	0.0863355
		Cell 151	0.0690739
		Cell 152	0.0417501
		Cell 153	0.0195043
		Cell 154	0.030288
		Cell 155	0.0762347
		Cell 156	0.0530392
		Cell 157	0.0458489
0 years-3	Experiment 1	Cell 1	0.00601863
		Cell 2	-0.075004
		Cell 3	0.0865517
		Cell 4	-0.0620652
		Cell 5	0.00908786
		Cell 6	-0.0197595
		Cell 7	0.0378202
		Cell 8	0.00791844
		Cell 9	-0.0487299
		Cell 10	-0.0203125
		Cell 11	-0.0451412
		Cell 12	0.0168704
		Cell 13	-0.0268644
		Cell 14	-0.0473549
		Cell 15	-0.0280609
		Cell 16	0.126564
		Cell 17	-0.0424305
		Cell 18	-0.00818363
		Cell 19	-0.0480676
		Cell 20	-0.0137587
		Cell 21	0.0401942
		Cell 22	-0.0341138
		Cell 23	0.0475324
		Cell 24	0.000483893
		Cell 25	-0.0213585
		Cell 26	-0.0354701
		Cell 27	0.0525931
		Cell 28	0.0463268
		Cell 29	-0.00184015
		Cell 30	0.0418977
		Cell 31	-0.0195591
		Cell 32	-0.0344234
		Cell 33	0.0357513
		Cell 34	-0.0453091
		Cell 35	0.00570855
		Cell 36	0.0474944
		Cell 37	0.0500663
		Cell 38	-0.0106591
		Cell 39	0.0105131
		Cell 40	-0.00476531
		Cell 41	0.0402361
		Cell 42	0.028129
		Cell 43	-0.0140283
		Cell 44	-0.0526314
		Cell 45	0.0743628
		Cell 46	-0.0264442
		Cell 47	-0.0205689
		Cell 48	0.0051045
		Cell 49	-0.0210512
		Cell 50	-0.0189769
		Cell 51	-0.0310969
		Cell 52	-0.0163284
		Cell 53	-0.0420587
		Cell 54	-0.0411312
		Cell 55	-0.0128708
		Cell 56	-0.0311609
		Cell 57	-0.0165654
		Cell 58	0.0177425
		Cell 59	-0.0622186
		Cell 60	-0.0382301
		Cell 61	-0.0293898
		Cell 62	-0.0122418
		Cell 63	-0.0378647
		Cell 64	0.0307472
		Cell 65	-0.0393639
		Cell 66	0.0197762
		Cell 67	0.00218586
		Cell 68	-0.039834
		Cell 69	0.0055147
		Cell 70	-0.0100405
		Cell 71	-0.0856986
		Cell 72	-0.0507373
		Cell 73	-0.032222
		Cell 74	0.00761797
		Cell 75	-0.0610098
		Cell 76	-0.0186302
		Cell 77	-0.0318154
		Cell 78	-0.0702187
		Cell 79	-0.00949672
		Cell 80	0.0364634
		Cell 81	-0.012094
		Cell 82	0.00161848
		Cell 83	-0.0284022
		Cell 84	-0.0111354
		Cell 85	-0.0585716
		Cell 86	0.0149836
		Cell 87	-0.000598075
		Cell 88	-0.0145423
		Cell 89	-0.0739361
		Cell 90	-0.0218935
		Cell 91	-0.050445
		Cell 92	0.0268356
		Cell 93	0.0463799
		Cell 94	0.0080276
		Cell 95	-0.0240761
		Cell 96	-0.0788403
		Cell 97	-0.04085
		Cell 98	-0.0185311
		Cell 99	-0.0423374
		Cell 100	-0.0794045
		Cell 101	-0.0250113
		Cell 102	-0.0173418
		Cell 103	0.00963435
		Cell 104	-0.0347972
		Cell 105	-0.0205743
		Cell 106	-0.0682304
		Cell 107	-0.0417596
		Cell 108	-0.0264255
		Cell 109	-0.0150483
		Cell 110	0.0141153
		Cell 111	-0.0383275
		Cell 112	0.0079677
		Cell 113	-0.0169298
		Cell 114	-0.0346246
		Cell 115	0.00262252
		Cell 116	-0.0216824
		Cell 117	-0.0509287
		Cell 118	-0.0346496
		Cell 119	0.000235828
		Cell 120	-0.0423998
		Cell 121	-0.0475652
		Cell 122	-0.0256286
		Cell 123	0.0159708
		Cell 124	-0.0363088
		Cell 125	-0.0668326
		Cell 126	-0.0286334
		Cell 127	-0.0063477
		Cell 128	-0.0790023
		Cell 129	-0.0246413
		Cell 130	0.00554284
		Cell 131	-0.0898165
		Cell 132	-0.0301544
		Cell 133	0.016543
		Cell 134	-0.059324
		Cell 135	-0.0227539
		Cell 136	-0.0154629
		Cell 137	-0.0255858
		Cell 138	-0.0214942
		Cell 139	-0.050008
		Cell 140	-0.0395464
		Cell 141	-0.0464957
		Cell 142	-0.0638397
		Cell 143	-0.0417136
		Cell 144	-0.081482
		Cell 145	0.0180239
		Cell 146	-0.0418407
		Cell 147	0.0245272
		Cell 148	-0.0499236
		Cell 149	0.0613011
		Cell 150	-0.016152
		Cell 151	-0.0607218
		Cell 152	-0.0605324
		Cell 153	-0.061913
		Cell 154	-0.0377537
		Cell 155	-0.012717
		Cell 156	-0.0066619
		Cell 157	-0.0901125
		Cell 158	-0.0240527
		Cell 159	-0.0172467
		Cell 160	0.117672
		Cell 161	-0.0265932
		Cell 162	0.02392
		Cell 163	-0.0358461
		Cell 164	0.00971793
		Cell 165	-0.0340666
		Cell 166	-0.0640864
		Cell 167	-0.00970122
		Cell 168	-0.0160315
		Cell 169	0.0151164
		Cell 170	0.0279657
		Cell 171	0.043312
		Cell 172	-0.0348832
		Cell 173	-0.0238033
		Cell 174	-0.012524
		Cell 175	-0.00103378
		Cell 176	-0.0364712
		Cell 177	-0.0618443
		Cell 178	-0.0542985
		Cell 179	-0.0838905
		Cell 180	-0.0671243
		Cell 181	0.00981181
		Cell 182	-0.0172911
		Cell 183	0.000887948
		Cell 184	-0.0205707
		Cell 185	-0.0248995
		Cell 186	-0.0485499
		Cell 187	-0.0467395
		Cell 188	-0.0306516
		Cell 189	-0.0774348
		Cell 190	-0.0346111
		Cell 191	-0.0579661
		Cell 192	-0.00824996
		Cell 193	0.0278383
		Cell 194	-0.0578088
		Cell 195	0.0384742
		Cell 196	-0.0269953
		Cell 197	-0.0250781
		Cell 198	-0.0168742
		Cell 199	-0.00310489
		Cell 200	-0.0586966
		Cell 201	-0.0312652
		Cell 202	-0.0526649
		Cell 203	-0.0102752
		Cell 204	-0.0226735
		Cell 205	0.0353666
		Cell 206	-0.0333705
		Cell 207	-0.0584456
		Cell 208	-0.035804
		Cell 209	0.00876993
		Cell 210	-0.0211457
		Cell 211	0.00959689
		Cell 212	0.0440279
		Cell 213	0.0318098
		Cell 214	0.00288542
		Cell 215	0.0224451
		Cell 216	0.0858072
		Cell 217	-0.014874
		Cell 218	-0.0221614
		Cell 219	-0.0177414
		Cell 220	-0.0773239
		Cell 221	-0.0433195
		Cell 222	-0.0121195
		Cell 223	-0.031873
		Cell 224	-0.00860996
		Cell 225	-0.0331489
		Cell 226	-0.0247282
		Cell 227	0.00288776
		Cell 228	-0.0389241
		Cell 229	-0.0333979
		Cell 230	-0.0580491
		Cell 231	-0.0102632
		Cell 232	-0.0076178
		Cell 233	-0.0651896
		Cell 234	-0.062665
		Cell 235	0.0549276
		Cell 236	0.0201944
		Cell 237	-0.0503689
		Cell 238	-0.0414723
		Cell 239	-0.0466086
		Cell 240	-0.056619
		Cell 241	-0.0406939
		Cell 242	-0.0150714
		Cell 243	-0.0499195
		Cell 244	-0.0295699
		Cell 245	0.041019
		Cell 246	-0.00562824
		Cell 247	-0.0512051
		Cell 248	-0.0187164
		Cell 249	-0.0695841
		Cell 250	-0.0430838
		Cell 251	-0.0627664
		Cell 252	-0.0221318
		Cell 253	-0.0212402
		Cell 254	-0.0312356
		Cell 255	-0.0430168
		Cell 256	0.00264693
		Cell 257	-0.0161499
		Cell 258	-0.0139557
		Cell 259	-0.0282295
		Cell 260	-0.0596192
		Cell 261	-0.0772712
		Cell 262	-0.0381152
		Cell 263	0.00180044
		Cell 264	-0.027868
		Cell 265	0.0180206
		Cell 266	-0.0298698
		Cell 267	-0.0194059
		Cell 268	-0.00373981
		Cell 269	-0.0266708
		Cell 270	0.00680987
		Cell 271	0.0216983
		Cell 272	-0.0463723
		Cell 273	-0.0296694
		Cell 274	0.0175635
		Cell 275	-0.0752117
		Cell 276	-0.0606756
		Cell 277	-0.0563895
		Cell 278	-0.0172929
		Cell 279	-0.0159368
		Cell 280	0.0141455
		Cell 281	-0.0367575
		Cell 282	-0.0389955
		Cell 283	-0.0470187
		Cell 284	-0.0329918
	Experiment 2	Cell 1	-0.121531
		Cell 2	-0.00154342
		Cell 3	-0.0896282
		Cell 4	-0.0713839
		Cell 5	-0.0226034
		Cell 6	-0.0477866
		Cell 7	-0.0459973
		Cell 8	-0.0239455
		Cell 9	-0.0375908
		Cell 10	-0.0468378
		Cell 11	-0.0477942
		Cell 12	-0.0375121
		Cell 13	-0.0793612
		Cell 14	-0.0381462
		Cell 15	-0.0307587
		Cell 16	-0.0482059
		Cell 17	-0.0472952
		Cell 18	-0.0985307
		Cell 19	-0.0508845
		Cell 20	-0.0678654
		Cell 21	-0.0610572
		Cell 22	-0.044849
		Cell 23	-0.0754923
		Cell 24	-0.108135
		Cell 25	-0.0462548
		Cell 26	-0.101939
		Cell 27	-0.0765203
		Cell 28	-0.0361122
		Cell 29	-0.0728957
		Cell 30	-0.0723355
		Cell 31	-0.0679643
		Cell 32	-0.0756127
		Cell 33	-0.0358902
		Cell 34	-0.0495939
		Cell 35	-0.0736173
		Cell 36	-0.0328995
		Cell 37	-0.0616836
		Cell 38	-0.0770974
		Cell 39	-0.0739445
		Cell 40	-0.0677022
		Cell 41	-0.06985
		Cell 42	-0.145454
		Cell 43	-0.0691971
		Cell 44	-0.104442
		Cell 45	-0.0490049
		Cell 46	-0.15043
		Cell 47	-0.061825
		Cell 48	-0.0965669
		Cell 49	-0.0695266
		Cell 50	-0.0460814
		Cell 51	-0.0603954
		Cell 52	-0.083121
		Cell 53	-0.0676125
		Cell 54	-0.0547052
		Cell 55	-0.0602637
		Cell 56	-0.062022
		Cell 57	-0.066257
		Cell 58	-0.0788435
		Cell 59	-0.0916792
		Cell 60	-0.0431856
		Cell 61	-0.0710195
		Cell 62	-0.0380924
		Cell 63	-0.0969222
		Cell 64	-0.0375784
		Cell 65	-0.0401901
		Cell 66	-0.0662425
		Cell 67	-0.0693661
		Cell 68	-0.0715845
		Cell 69	-0.0900681
		Cell 70	-0.0782943
		Cell 71	-0.0807055
		Cell 72	-0.0853874
		Cell 73	-0.0266408
		Cell 74	-0.0521939
		Cell 75	-0.0827104
		Cell 76	-0.101666
		Cell 77	-0.0525454
		Cell 78	-0.0631415
		Cell 79	-0.0739007
		Cell 80	-0.0526877
		Cell 81	-0.0420272
		Cell 82	-0.116966
		Cell 83	-0.0906455
		Cell 84	-0.0461917
		Cell 85	-0.0790319
		Cell 86	-0.0726221
		Cell 87	-0.0293552
		Cell 88	-0.0722947
		Cell 89	-0.062599
		Cell 90	-0.0818077
		Cell 91	-0.0496969
		Cell 92	-0.0953092
		Cell 93	-0.103036
		Cell 94	-0.078169
		Cell 95	-0.118901
		Cell 96	-0.10049
		Cell 97	-0.10812
		Cell 98	-0.0747189
		Cell 99	-0.0580599
		Cell 100	-0.0614439
		Cell 101	-0.115408
		Cell 102	-0.0939667
		Cell 103	-0.0508858
		Cell 104	-0.054825
		Cell 105	-0.122819
		Cell 106	-0.0556967
		Cell 107	-0.0932294
		Cell 108	-0.116274
		Cell 109	-0.115097
		Cell 110	-0.0400108
		Cell 111	-0.0557151
		Cell 112	-0.0248053
		Cell 113	-0.0697672
		Cell 114	-0.0897194
		Cell 115	-0.04859
		Cell 116	-0.130039
		Cell 117	-0.0695911
		Cell 118	-0.085474
		Cell 119	-0.0905849
		Cell 120	-0.101497
		Cell 121	-0.0631317
		Cell 122	-0.0881194
		Cell 123	-0.0748074
		Cell 124	-0.0345165
		Cell 125	-0.0860247
		Cell 126	-0.0926381
		Cell 127	-0.0679179
		Cell 128	-0.0351995
		Cell 129	-0.050127
		Cell 130	-0.0899177
		Cell 131	-0.0514393
		Cell 132	-0.0761112
		Cell 133	-0.0668187
		Cell 134	-0.0782778
		Cell 135	-0.0792073
		Cell 136	-0.0614191
		Cell 137	-0.113576
		Cell 138	-0.090046
		Cell 139	-0.0801003
		Cell 140	-0.163268
		Cell 141	-0.0628238
		Cell 142	-0.0655607
		Cell 143	-0.0768065
		Cell 144	-0.0731459
		Cell 145	-0.0691825
		Cell 146	-0.0301958
		Cell 147	-0.0331731
		Cell 148	-0.0648785
		Cell 149	-0.0485303
		Cell 150	-0.0643426
		Cell 151	-0.0622376
		Cell 152	-0.067177
		Cell 153	-0.0677024
		Cell 154	-0.104869
		Cell 155	-0.0468161
		Cell 156	-0.0524134
		Cell 157	-0.0588255
		Cell 158	-0.0984924
		Cell 159	-0.0246787
		Cell 160	-0.0788927
		Cell 161	-0.0508563
		Cell 162	-0.0964024
		Cell 163	-0.118677
		Cell 164	-0.0361812
		Cell 165	-0.115279
		Cell 166	-0.0589176
		Cell 167	-0.0677494
		Cell 168	0.0191246
		Cell 169	-0.104069
		Cell 170	-0.0746505
		Cell 171	-0.0406151
		Cell 172	-0.0419551
		Cell 173	-0.0654936
		Cell 174	-0.044902
		Cell 175	-0.0458166
		Cell 176	0.0333277
		Cell 177	0.0538137
		Cell 178	-0.0890608
		Cell 179	-0.0864429
		Cell 180	-0.0483531
		Cell 181	-0.0683371
		Cell 182	-0.0502188
		Cell 183	-0.0212639
		Cell 184	-0.0793599
		Cell 185	-0.0662157
		Cell 186	-0.103084
		Cell 187	-0.0549183
		Cell 188	-0.100375
		Cell 189	-0.057601
		Cell 190	-0.0580609
		Cell 191	-0.0349631
		Cell 192	-0.0256042
		Cell 193	0.0351718
		Cell 194	-0.0540974
		Cell 195	-0.0415087
		Cell 196	-0.0679675
		Cell 197	0.0619251
		Cell 198	-0.0178277
		Cell 199	-0.0840074
		Cell 200	-0.109963
		Cell 201	-0.0248763
		Cell 202	0.0354075
		Cell 203	-0.0993019
		Cell 204	-0.0262449
		Cell 205	-0.0336699
		Cell 206	-0.131909
		Cell 207	0.0351454
		Cell 208	-0.0924881
		Cell 209	-0.0209746
		Cell 210	-0.0391471
		Cell 211	-0.0717796
		Cell 212	-0.0504078
		Cell 213	-0.128076
		Cell 214	-0.0207887
		Cell 215	-0.0616699
		Cell 216	-0.0764391
		Cell 217	-0.100996
		Cell 218	0.0767987
		Cell 219	-0.0388781
		Cell 220	-0.0976349
		Cell 221	-0.0541076
		Cell 222	0.065343
		Cell 223	-0.0843841
		Cell 224	-0.0824299
		Cell 225	-0.117944
		Cell 226	-0.109338
		Cell 227	-0.0750917
		Cell 228	-0.0559638
		Cell 229	-0.0503242
		Cell 230	-0.0666528
		Cell 231	-0.0489723
		Cell 232	-0.0911133
		Cell 233	-0.105245
		Cell 234	-0.0248749
		Cell 235	-0.0464358
		Cell 236	-0.0286192
		Cell 237	-0.0939396
		Cell 238	0.00829797
		Cell 239	-0.0585412
		Cell 240	-0.0485897
	Experiment 3	Cell 1	-0.0184768
		Cell 2	-0.0118378
		Cell 3	-0.0358113
		Cell 4	-0.00824075
		Cell 5	-0.0064388
		Cell 6	0.0130145
		Cell 7	-0.00852941
		Cell 8	-0.03414
		Cell 9	-0.0648234
		Cell 10	-0.0684015
		Cell 11	-0.0331117
		Cell 12	-0.0214641
		Cell 13	-0.00710013
		Cell 14	-0.0438007
		Cell 15	-0.0415573
		Cell 16	-0.0432816
		Cell 17	-0.0317758
		Cell 18	-0.024646
		Cell 19	-0.00208514
		Cell 20	0.00632127
		Cell 21	-0.00724201
		Cell 22	-0.0103182
		Cell 23	-0.0391954
		Cell 24	-0.0888592
		Cell 25	-0.0486605
		Cell 26	-0.0145762
		Cell 27	-0.0686265
		Cell 28	-0.0773547
		Cell 29	0.00667914
		Cell 30	-0.0514108
		Cell 31	0.0136584
		Cell 32	-0.0178585
		Cell 33	-0.0218104
		Cell 34	-0.0596017
		Cell 35	-0.0447872
		Cell 36	-0.0194079
		Cell 37	-0.0314873
		Cell 38	-0.0347526
		Cell 39	0.0134839
		Cell 40	-0.0410049
		Cell 41	-0.0628663
		Cell 42	-0.0156377
		Cell 43	-0.0392796
		Cell 44	-0.0387893
		Cell 45	-0.0266124
		Cell 46	-0.0536413
		Cell 47	0.0246462
		Cell 48	-0.0395329
		Cell 49	-0.0390549
		Cell 50	-0.0509978
		Cell 51	-0.0516196
		Cell 52	-0.00114363
		Cell 53	-0.0227821
		Cell 54	-0.0619248
		Cell 55	-0.0077562
		Cell 56	-0.0653017
		Cell 57	0.00824151
		Cell 58	-0.0283166
		Cell 59	0.00311141
		Cell 60	0.122252
		Cell 61	-0.00924817
		Cell 62	-0.0449273
		Cell 63	-0.0375848
		Cell 64	-0.0600066
		Cell 65	-0.0534275
		Cell 66	0.00322194
		Cell 67	-0.048373
		Cell 68	-0.0498772
		Cell 69	0.00340669
		Cell 70	-0.045643
		Cell 71	0.0271399
		Cell 72	-0.00147749
		Cell 73	-0.0307115
		Cell 74	0.000653622
		Cell 75	-0.0228469
		Cell 76	0.0142728
		Cell 77	-0.0635378
		Cell 78	-0.0208251
		Cell 79	-0.0276171
		Cell 80	-0.028873
		Cell 81	0.018652
		Cell 82	-0.047389
		Cell 83	-0.0419182
		Cell 84	-0.0605807
		Cell 85	-0.0506619
		Cell 86	-0.05432
		Cell 87	-0.0519718
		Cell 88	-0.01096
		Cell 89	-0.000411267
		Cell 90	-0.00701759
		Cell 91	-0.0209253
		Cell 92	0.0172445
		Cell 93	-0.0222398
		Cell 94	-0.0918805
		Cell 95	-0.0624496
		Cell 96	-0.0293156
		Cell 97	-0.00753705
		Cell 98	-0.00653764
		Cell 99	-0.0251389
		Cell 100	-0.00317426
		Cell 101	-0.049364
		Cell 102	-0.0411213
		Cell 103	-0.0744403
		Cell 104	-0.0669185
		Cell 105	-0.0481427
		Cell 106	-0.0640956
		Cell 107	-0.0230533
		Cell 108	-0.0392979
		Cell 109	-0.0496688
		Cell 110	-0.0856798
		Cell 111	-0.0439504
		Cell 112	-0.0112265
		Cell 113	-0.0421835
		Cell 114	-0.0565239
		Cell 115	-0.069166
		Cell 116	-0.00999144
		Cell 117	-0.0392741
		Cell 118	-0.0467697
		Cell 119	-0.0522772
		Cell 120	-0.0353256
		Cell 121	-0.0777909
		Cell 122	0.0428871
		Cell 123	-0.00785371
		Cell 124	-0.0228938
		Cell 125	-0.0415245
		Cell 126	-0.0152345
		Cell 127	-0.0286741
		Cell 128	-0.000613213
		Cell 129	-0.0277351
		Cell 130	-0.043318
		Cell 131	-0.0238209
		Cell 132	0.0145086
		Cell 133	0.103709
		Cell 134	-0.0513793
		Cell 135	-0.0245937
		Cell 136	-0.00946614
		Cell 137	-0.0624961
		Cell 138	-0.0243147
		Cell 139	0.0797882
		Cell 140	0.0150061
		Cell 141	-0.0294038
		Cell 142	-0.0351304
		Cell 143	-0.0566563
		Cell 144	-0.0311409
		Cell 145	-0.046856
		Cell 146	-0.059538
		Cell 147	-0.0215933
		Cell 148	-0.0125578
		Cell 149	-0.00329925
		Cell 150	-0.0136036
		Cell 151	-0.0384961
		Cell 152	-0.0215509
		Cell 153	-0.0290555
		Cell 154	-0.00315062
		Cell 155	-0.027277
		Cell 156	-0.0333473
		Cell 157	-0.0150519
		Cell 158	-0.0412707
		Cell 159	-0.0430844
		Cell 160	-0.0744938
		Cell 161	0.000219589
		Cell 162	-0.0094884
		Cell 163	-0.0430314
		Cell 164	-0.0297503
		Cell 165	0.00276911
		Cell 166	-0.0180143
		Cell 167	-0.0361813
		Cell 168	-0.0442143
		Cell 169	-0.00514526
		Cell 170	-0.0463882
		Cell 171	0.0112084
		Cell 172	-0.0556724

## Sheet: Fig.2a
	Experiment 1
Time(min)	Cell 1	Cell 2	Cell 3	Cell 4	Cell 5	Cell 6	Cell 7	Cell 8	Cell 9	Cell 10	Cell 11	Cell 12	Cell 13	Cell 14	Cell 15	Cell 16	Cell 17	Cell 18	Cell 19	Cell 20	Cell 21	Cell 22	Cell 23	Cell 24	Cell 25	Cell 26	Cell 27	Cell 28	Cell 29	Cell 30	Cell 31	Cell 32	Cell 33	Cell 34	Cell 35	Cell 36	Cell 37	Cell 38	Cell 39	Cell 40	Cell 41	Cell 42	Cell 43	Cell 44	Cell 45	Cell 46	Cell 47	Cell 48	Cell 49
0.0666667	1	1	1	1	1	1	1	1	1	1	1	1	1	1	1	1	1	1	1	1	1	1	1	1	1	1	1	1	1	1	1	1	1	1	1	1	1	1	1	1	1	1	1	1	1	1	1	1	1
0.133333	0.943375	0.993914	0.985303	1.01285	1.01455	1.01529	1.01825	0.977129	0.991603	1.00534	1.00915	0.992927	0.942164	0.978373	0.987927	0.980855	0.985568	0.991355	0.987297	0.992154	0.987633	0.994412	0.994053	1.01119	1.0254	1.03098	1.01292	1.00509	1.0083	1.00559	0.998794	0.999982	0.988602	0.987815	1.00589	0.995864	0.991164	1.01894	0.941034	0.969021	1.01688	1.00539	1.002	1.0165	0.986961	0.966228	0.993244	0.986884	0.973046
0.2	0.977566	0.990734	0.997347	1.01087	0.999301	1.02662	1.02463	0.975477	1.00111	1.0025	0.97459	1.00239	0.989562	0.977404	0.995885	0.990358	0.987682	1.00674	1.02394	0.974016	0.959468	0.987803	0.97035	1.002	1.00339	0.989937	0.971565	0.996299	1.00223	1.00049	0.995287	1.01052	0.997858	0.96979	0.996181	0.998053	0.998814	1.02598	0.967042	0.966531	1.00367	0.989119	0.984162	0.997616	0.99511	0.970723	0.995156	0.990693	0.977901
0.266667	0.982807	0.989801	0.983025	1.01895	1.00845	0.985159	1.01096	0.989177	0.978021	1.00929	0.981191	1.01211	0.947743	0.983207	1.00733	0.963515	0.974172	0.982614	0.998489	0.975222	0.970571	0.980546	0.980722	0.996512	0.996632	1.00977	0.988402	1.01361	1.02123	0.988082	0.982685	1.00643	1.02032	0.984974	0.996803	1.00662	0.98631	1.0258	0.968128	0.978476	1.00786	0.986446	0.979714	0.974768	0.992129	0.990252	0.975924	0.990708	0.967054
0.333333	0.977738	0.990434	0.988603	0.999669	1.01611	1.01566	0.997129	0.970841	0.982448	1.00597	0.970517	0.994663	0.976682	0.989302	0.988257	0.990119	0.983012	0.984313	0.993345	0.966482	0.973275	0.977257	0.98035	1.00877	1.00919	1.00418	1.00031	1.00688	0.979492	0.980101	0.988293	1.00768	0.999381	0.988405	0.985936	1.00491	0.986517	0.996903	0.973439	0.99036	0.984354	0.98637	0.993092	0.976367	0.984744	0.966634	0.984654	0.985544	0.967702
0.4	0.963871	0.98628	0.9869	1.00796	1.0056	1.0236	0.982336	0.971744	0.996136	0.996118	0.982181	0.991684	0.995691	0.993691	1.01397	0.956266	0.980251	0.987852	0.98506	0.9716	0.989755	0.992572	0.986551	0.989412	1.01507	0.989473	1.00255	0.971867	0.976655	0.980091	0.989826	0.991203	0.97906	0.976629	0.989681	0.984679	0.987843	1.00004	0.992005	0.925698	0.990183	0.978098	0.983172	0.989696	0.991882	0.970283	0.980949	0.998765	0.959689
0.466667	0.955455	0.985068	0.994023	1.01975	1.01097	1.02189	0.982395	0.984092	0.995148	0.992442	0.988632	0.997708	0.943582	0.989281	0.989321	0.994075	0.97696	0.979234	0.989693	0.980789	0.974008	0.995786	0.956766	0.997957	0.978997	0.99797	0.976057	0.992927	0.975766	0.97309	0.985363	0.979671	1.00002	0.996647	0.986076	0.988778	0.988212	0.975724	0.95157	0.948882	1.00724	0.984804	0.981574	0.983419	1.01067	0.977723	0.9867	0.987615	0.981405
0.533333	0.943831	0.984417	0.974877	0.998881	0.992859	1.01437	0.974921	0.972302	0.98251	0.997872	0.99508	1.03764	0.954234	0.994153	1.02102	0.98393	0.986012	0.982941	1.01443	0.988997	0.97858	0.980744	0.973498	0.994732	1.00675	0.996254	0.977158	0.991676	0.978248	0.97929	0.981975	0.989789	0.977248	0.941607	1.00103	0.983911	1.00385	0.992612	0.956521	0.954817	0.995293	0.978488	0.993243	0.994256	0.986721	0.974305	0.970794	0.965645	0.971058
0.6	0.952509	0.981053	0.980614	1.00956	0.985476	1.0388	0.981944	0.983153	0.994681	0.994522	0.985376	0.987084	0.967582	0.978689	0.979306	0.966226	0.982084	0.987119	1.00752	0.976778	0.967633	0.97368	0.989073	0.986363	0.991898	1.01529	0.996117	0.986884	1.00123	0.982543	0.989566	0.988219	0.989775	0.986778	0.991237	0.992157	1.00079	0.996133	0.958858	0.973049	1.01556	0.984506	0.986651	0.990612	0.99395	0.973111	0.962969	0.995226	0.989741
0.666667	0.959755	0.979807	0.987422	1.00667	0.996656	1.00435	0.977283	0.982408	1.00661	0.996645	0.984289	0.989688	0.985788	0.979196	1.02936	0.984609	0.985536	0.975444	1.00084	0.963205	0.930449	0.985776	0.969162	0.987241	1.01868	0.981111	0.97891	0.989575	0.996122	0.989416	0.990466	0.990013	0.983366	0.972726	0.980219	0.967651	0.988542	0.990166	0.969128	0.978308	1.00082	0.985631	0.997898	0.997661	0.985552	0.984294	0.964954	0.961232	0.96773
0.733333	0.964455	0.995721	1.00354	1.0149	1.01977	1.03644	1.0113	0.965882	0.993864	1.01108	0.977861	1.03139	0.993122	0.994288	0.994684	0.978203	0.994758	0.996188	1.04095	0.96714	0.94791	0.985171	0.978372	1.00672	1.00429	0.989961	0.980597	0.999262	0.989818	0.995708	0.983316	0.992227	1.0046	0.972812	1.00799	1.00566	0.987156	1.01732	0.954675	0.987715	1.00657	0.996319	0.993141	0.981284	0.99879	0.986058	0.95852	0.999173	0.971199
0.8	0.985235	0.988208	0.990181	1.00834	1.00894	1.02454	0.999735	0.983402	0.999415	1.01305	0.992303	1.02056	0.973003	0.981036	1.00434	1.0117	0.989868	0.999019	0.993393	0.950279	0.965714	0.993067	0.978989	1.0037	0.999594	1.00192	0.984372	1.00085	0.984617	0.992511	1.00352	0.999703	0.998259	0.981267	1.00383	0.992717	0.984531	1.01916	0.949536	0.96155	1.02344	0.998264	0.988114	0.995506	1.0027	0.976756	0.968063	0.990576	0.97213
0.866667	0.94807	1.00575	1.00044	1.02214	1.01712	1.05223	0.98919	0.997291	1.00003	1.01089	0.980604	1.04413	1.00064	0.988302	0.991675	0.999224	0.997993	1.02012	1.00879	0.984296	0.962828	1.00922	0.993126	1.01489	0.982691	0.997473	1.01857	0.991697	0.979867	1.01448	0.997438	0.991395	1.00247	0.984225	1.01032	1.00843	1.02109	1.01715	0.989936	0.986963	1.00858	0.999002	0.980625	0.9918	0.98534	0.994089	0.964455	1.01122	0.974937
0.933333	0.96651	0.990498	0.988536	1.02691	1.01042	1.03376	1.02478	0.982357	0.99829	1.02138	0.989189	1.01246	0.966586	0.994804	0.997481	0.979029	0.978444	0.992328	1.0124	0.959386	0.962972	0.991431	0.987628	1.02447	1.007	0.990542	1.00286	0.999359	1.02238	0.995649	0.995516	0.986627	1.00075	0.977487	1.0039	0.978395	0.999175	1.0179	0.976794	1.03035	1.01781	0.996476	1.01352	0.98584	1.0046	0.992005	0.968349	1.00066	0.984263
1	0.954302	0.989222	0.978451	1.00366	1.01635	1.02746	0.981732	0.98208	0.998943	1.01466	0.950184	1.02942	0.973878	0.993422	0.993893	0.994894	0.979936	0.997354	1.00014	0.942607	0.956731	0.977539	0.976221	1.00913	0.981829	0.987029	0.976488	1.01024	0.985601	0.998555	0.98654	0.976939	1.01703	0.96755	0.993134	1.00431	0.970774	1.01704	0.955607	0.922838	0.999581	0.984215	0.981657	0.999317	0.974125	0.988225	0.968796	0.992854	0.972819
1.06667	0.962818	0.983398	0.985206	0.996539	1.01276	1.00064	1.00904	0.97917	0.988724	1.00717	0.984022	1.00864	0.988063	0.968696	1.01715	0.969872	0.977379	0.980811	1.01129	0.970246	0.947321	0.996078	0.984653	1.03052	0.972629	0.964248	1.00572	0.994731	0.977579	0.998704	0.978238	0.997228	1.00645	0.94665	0.990623	0.99165	0.968309	1.00896	0.955193	0.951817	0.989835	0.983006	0.982745	0.996959	0.981355	0.98493	0.955035	0.994071	0.953958
1.13333	0.975149	1.00902	1.01433	1.02604	1.03608	1.05834	1.01374	0.983004	1.02569	1.022	0.997303	1.03621	1.00988	0.987739	1.00869	0.999168	1.02047	1.0111	1.01444	0.974925	0.973935	1.01671	0.98988	1.04007	1.0127	1.01303	1.01996	1.03731	1.01037	1.01876	1.00708	1.02843	1.02388	0.983934	1.0266	1.01635	1.01795	1.02508	1.00528	0.967054	1.03072	1.01468	1.02413	1.0302	1.02621	1.01247	0.985284	1.00105	0.991989
1.2	0.974697	1.02362	1.00704	1.04869	1.04857	1.02438	1.03589	0.994632	1.01992	1.03087	1.00332	0.972297	0.987574	1.03035	1.00574	0.991013	1.00609	1.01117	1.0043	1.00576	1.0126	1.02287	1.01241	1.0327	1.00977	1.00115	1.00748	1.03672	1.0298	1.01258	1.01681	1.01159	1.03889	0.969454	1.01143	1.02039	1.02151	1.05757	0.979623	0.988269	1.03748	1.02215	1.02888	1.0142	1.0023	0.991324	0.953784	0.996201	0.99653
1.26667	1.00036	1.01723	1.01272	1.02722	1.03787	1.02144	0.988178	1.01727	1.0239	1.03177	0.992622	1.01641	1.03264	1.02964	1.00608	0.994131	1.01894	1.03192	1.01325	0.985917	0.984228	1.02895	1.01762	1.05404	1.03911	1.00422	1.03395	1.02722	1.04926	1.0335	1.01465	1.02843	1.03358	1.01668	1.03124	1.03748	1.05736	1.04428	0.995317	0.980783	1.04301	1.01912	1.02249	1.01793	1.01715	1.01422	0.964982	1.02451	1.00029
1.33333	1.00668	1.02147	1.00534	1.03894	1.04285	1.05005	0.990016	0.997303	1.03527	1.03741	0.986509	1.04736	1.00439	0.996043	1.03763	0.994802	1.01231	1.02576	1.05524	0.976361	0.993844	1.03053	1.01015	1.04295	1.02078	1.03429	1.04196	1.02743	1.02957	1.02683	1.02476	1.01254	1.03349	1.01153	1.02691	1.01961	0.996839	1.04762	0.976768	0.960335	1.03946	1.0099	1.00769	1.01847	1.02503	1.01248	0.97432	0.987462	0.968066
1.4	0.97638	1.02095	1.02159	1.03672	1.05087	1.03384	1.00248	1.00367	1.01467	1.04359	0.991776	1.02004	1.0086	1.00105	0.995861	1.00869	1.0082	1.01657	1.04223	0.988921	0.985638	1.04806	1.0039	1.06067	1.03626	1.0134	1.04829	0.996914	1.02386	1.03298	1.02134	1.02882	1.02082	0.995293	1.01523	1.01309	1.01158	1.04729	0.964507	0.9665	1.02482	1.0085	1.04054	1.02565	1.02235	1.00605	0.958419	1.01431	0.984102
1.46667	1.00956	1.03542	1.029	1.04836	1.03391	1.03333	1.04666	1.01086	1.03709	1.04642	0.987399	1.05574	1.01651	1.02536	1.05164	1.01502	1.02573	1.03526	1.05953	0.999677	0.994732	1.04469	1.01347	1.05868	1.04716	1.02322	1.02096	1.04628	1.02546	1.05041	1.02375	1.02664	1.03332	0.989518	1.03024	1.0172	1.01407	1.05825	0.976036	1.00982	1.01232	1.0262	1.04807	1.01664	1.00882	1.03733	0.982952	1.02079	0.981852
1.53333	1.02305	1.03381	1.0253	1.04719	1.05568	1.05544	1.02565	1.02376	1.03699	1.05428	0.979797	1.05804	1.0143	1.02559	1.04669	1.01754	1.0389	1.03882	1.05114	0.987957	0.990626	1.04389	1.01614	1.06676	1.02775	1.02071	1.01159	1.02045	1.04425	1.04667	1.02045	1.01657	1.02764	1.00848	1.03104	1.04388	1.02108	1.05786	0.986288	0.978537	1.02194	1.03068	1.01414	1.01002	1.00807	1.00796	0.96344	1.02706	0.999006
1.6	0.988972	1.02783	1.02329	1.04468	1.04429	1.02933	1.02761	0.998272	1.02509	1.04682	0.99992	1.04304	1.02812	1.01374	1.03765	1.01672	1.0214	1.03368	1.02805	1.00138	0.996354	1.02948	1.03845	1.04626	1.01282	1.01791	1.00819	1.0075	1.03841	1.04089	1.00941	1.01781	1.02731	0.961167	1.01962	1.02993	1.02276	1.06514	0.970974	0.970496	1.00883	1.01767	1.02492	1.02433	1.00388	1.01297	0.9613	1.02337	0.992391
1.66667	0.96318	1.0182	0.998512	1.0379	1.01526	1.06707	1.00707	0.992589	1.00949	1.04001	0.998854	1.03443	1.02996	1.02028	1.043	0.985193	1.00866	1.0224	1.00231	1.00961	0.978994	1.04011	1.00414	1.05307	1.03076	1.02214	1.02272	1.04521	1.02623	1.04358	1.01834	1.02498	1.02606	0.992953	1.02361	1.017	1.00162	1.05087	0.976208	1.0358	1.04008	1.01933	1.03478	1.02295	1.03524	1.0138	0.980858	1.02728	0.977018
1.73333	0.98665	1.03205	1.00697	1.06015	1.0309	1.05609	1.01585	1.02121	1.0331	1.04413	1.0129	1.00447	1.00316	1.0172	1.05467	1.03605	1.02952	1.04006	1.06263	0.979041	1.00767	1.04438	1.0049	1.04254	1.05492	1.04338	1.02268	1.0438	1.03293	1.06404	1.02995	1.0287	1.02378	1.00852	1.03889	1.01346	1.00263	1.04756	1.01254	0.966962	1.03199	1.02685	1.03795	1.02184	1.03001	1.01689	0.981894	1.02534	0.988872
1.8	1.00332	1.03012	1.01595	1.05692	1.03891	1.04542	1.0398	1.02201	1.03674	1.04592	1.01037	1.03047	1.0037	1.02198	1.02248	1.0013	1.02676	1.03894	1.05139	1.03501	1.01144	1.03996	1.01495	1.06379	1.03	1.00629	1.00292	1.02157	1.02778	1.04552	1.03352	1.04296	1.04276	1.01663	1.03365	1.02662	1.04184	1.05223	0.985444	0.964394	1.0568	1.02809	1.01049	1.02011	1.01073	1.02344	0.972178	1.0239	1.01971
1.86667	0.967908	1.03399	1.00032	1.05945	1.04879	1.0829	0.995466	1.00818	1.02353	1.04086	1.0323	1.02921	1.00229	1.00392	1.04987	1.03939	1.04538	1.03309	1.04931	0.99126	0.99978	1.02798	1.00972	1.06645	1.04722	1.03129	1.0192	1.03674	1.04614	1.04917	1.03144	1.0433	1.03325	1.00319	1.02636	1.03083	1.00666	1.05262	0.998921	0.988423	1.06169	1.03505	1.02797	1.03614	1.05132	1.03945	0.95537	1.01507	1.01683
1.93333	0.984378	1.03449	1.00329	1.04513	1.03742	1.07424	1.00837	1.00958	1.03058	1.04482	1.02021	1.03196	1.01428	0.996014	1.04548	1.01627	1.02644	1.03805	1.05731	1.00226	1.00647	1.02383	1.01915	1.05254	1.05181	1.00033	1.0347	1.02867	1.02458	1.05808	1.0264	1.04369	1.02691	1.00098	1.03579	1.03358	1.01575	1.05812	0.98058	0.946269	1.07916	1.05156	1.03597	1.02577	1.02148	1.02854	0.963622	1.0418	1.00646
2	0.996742	1.02931	1.01838	1.05593	1.05438	1.05947	1.01964	1.02945	1.03881	1.05574	1.03021	1.05079	0.989288	1.0262	1.07155	1.00958	1.04004	1.04963	1.05647	0.977101	0.996298	1.02469	1.0078	1.0297	1.05928	1.03402	1.02154	1.04848	1.03811	1.05052	1.02372	1.04721	1.03804	1.01224	1.03644	1.01651	1.04694	1.07334	1.01496	0.993742	1.02924	1.02886	1.04388	1.03412	1.01793	1.02046	0.967956	1.03739	1.0069
2.06667	0.978819	1.05102	1.03011	1.05782	1.05836	1.07999	1.01372	1.02646	1.03122	1.0499	1.01728	1.05252	0.986009	0.99953	1.0362	1.01417	1.03434	1.05985	1.04319	1.01533	0.992409	1.03052	1.0238	1.05183	1.03789	1.0613	1.06314	1.05698	1.0379	1.04701	1.04746	1.03813	1.05221	1.01313	1.05544	1.05279	1.02967	1.06457	1.01161	0.975324	1.05177	1.03964	1.05372	1.03159	1.03333	1.03122	0.96576	1.0295	1.00048
2.13333	1.00399	1.05485	1.04257	1.06677	1.04606	1.05609	1.03615	1.00828	1.04447	1.06291	1.02668	1.02194	1.02007	1.01056	1.03709	1.03031	1.03652	1.0666	1.07008	1.02375	1.04478	1.0185	1.02792	1.06198	1.0676	1.02023	1.02385	1.0553	1.02537	1.0526	1.04553	1.02647	1.03386	1.01391	1.04823	1.0304	1.012	1.06718	0.98885	0.973203	1.05239	1.04785	1.04504	1.04985	1.05491	1.04426	0.979783	1.03625	1.04116
2.2	0.998101	1.03713	1.02928	1.05429	1.0533	1.05534	1.01647	1.03095	1.03187	1.0555	1.03099	1.02612	1.02963	1.00185	1.06567	1.01491	1.04804	1.06298	1.06648	1.01613	1.00883	1.0413	1.01559	1.07102	1.07145	1.02658	1.04051	1.05513	1.06889	1.06456	1.04655	1.0464	1.0286	1.02702	1.0483	1.04513	1.01942	1.08548	0.992023	1.00741	1.04898	1.03974	1.05555	1.03783	1.05224	1.03027	0.987292	1.0347	1.00455
2.26667	1.01746	1.0351	1.02885	1.05279	1.06201	1.08308	1.01089	1.03908	1.04812	1.06071	1.03079	1.04906	1.02219	1.01394	1.07366	1.02103	1.02861	1.04919	1.08956	0.993424	1.00656	1.02711	1.01451	1.06305	1.06088	1.05823	1.01374	1.05873	1.05228	1.07407	1.0474	1.04624	1.01949	1.02316	1.05638	1.04835	1.04161	1.08906	0.993161	0.996524	1.05415	1.04463	1.0535	1.04482	1.06756	1.03894	0.979724	1.04142	1.02977
2.33333	0.967057	1.03372	1.00713	1.07216	1.06147	1.06076	1.01629	1.03503	1.0376	1.06406	1.03384	1.01104	1.02103	1.00598	1.06233	1.0211	1.04006	1.05767	1.05548	1.01287	1.02512	1.03421	0.998995	1.06064	1.04448	1.03544	1.02114	1.04971	1.03403	1.07342	1.04085	1.05868	1.02423	1.00999	1.0483	1.05053	1.02162	1.08303	0.970344	1.03805	1.04224	1.04735	1.05773	1.05324	1.04489	1.04512	0.993542	1.0354	1.03819
2.4	0.983882	1.03522	1.02615	1.06218	1.06632	1.08452	1.0043	1.03187	1.02533	1.05546	1.02111	1.01613	1.04389	0.997043	1.05688	1.01011	1.03051	1.05984	1.06356	1.03161	1.0152	1.02337	1.0061	1.05149	1.06095	1.04592	1.00194	1.05965	1.03228	1.05962	1.04856	1.04088	1.03625	0.999073	1.04799	1.03562	1.01265	1.09689	0.952744	0.964455	1.05556	1.04615	1.04976	1.03701	1.04391	1.04004	0.977846	1.03155	1.02017
2.46667	0.994486	1.02811	1.02281	1.06344	1.05241	1.067	1.0094	1.04083	1.02939	1.05331	1.02763	1.04373	1.0075	1.01166	1.03027	1.01234	1.02654	1.05218	1.07466	1.00598	1.00581	1.02789	0.998123	1.05231	1.07808	1.04759	1.03775	1.0308	1.0324	1.05733	1.03884	1.04131	1.02478	1.00919	1.04298	1.01635	0.998674	1.06693	0.988315	0.991006	1.05457	1.02524	1.07286	1.04826	1.02872	1.03477	0.957553	1.04227	1.00603
2.53333	0.992854	1.04859	1.02955	1.06317	1.08498	1.07231	1.021	1.03425	1.03746	1.06619	1.03249	1.05676	1.03128	0.988437	1.07804	1.02215	1.0187	1.06749	1.07682	1.01703	1.01494	1.02873	1.01962	1.07417	1.08128	1.02412	1.0122	1.06988	1.0457	1.06985	1.04257	1.05866	1.05689	1.03709	1.05237	1.04558	1.05224	1.09164	0.988712	1.01101	1.06148	1.03827	1.05072	1.06361	1.04814	1.05683	0.980282	1.03088	1.01789
2.6	0.980741	1.047	1.02767	1.04707	1.05879	1.07692	1.06137	1.04116	1.04118	1.06743	1.01905	1.04307	1.03914	0.9959	1.08314	1.01701	1.04888	1.07067	1.09997	1.04029	1.02431	1.04337	1.0232	1.07638	1.07439	1.05668	1.02093	1.04275	1.06016	1.05748	1.05358	1.06311	1.0381	1.01688	1.06487	1.04159	1.03406	1.08219	0.982787	1.01837	1.04724	1.04303	1.06375	1.06273	1.02945	1.05551	0.970229	1.05345	1.01073
2.66667	0.982863	1.04082	1.02806	1.06846	1.06602	1.07931	1.0005	1.0426	1.04002	1.07219	1.03617	1.06727	1.02536	1.00316	1.09528	1.03071	1.04476	1.07767	1.07358	1.01125	1.02414	1.02996	0.998787	1.06073	1.04052	1.076	1.01881	1.0666	1.0364	1.06111	1.04675	1.03799	1.05168	1.04113	1.07354	1.04195	1.06853	1.08625	0.968818	0.946498	1.05432	1.05303	1.06351	1.04978	1.02897	1.05349	0.972376	1.04175	1.01489
2.73333	1.00079	1.04776	1.01517	1.06194	1.06045	1.06881	1.06409	1.03309	1.05341	1.06345	1.04257	1.05297	1.02579	0.989978	1.10172	1.01336	1.03352	1.07934	1.10079	1.01438	1.01003	1.0387	0.998308	1.06115	1.07877	1.04118	1.04125	1.06244	1.0816	1.07345	1.03919	1.05699	1.02221	1.03661	1.07246	1.04232	1.02559	1.09111	0.978544	0.971282	1.04565	1.04205	1.09408	1.06304	1.03178	1.04374	0.971065	1.04567	1.01675
2.8	0.975344	1.04883	1.03678	1.08166	1.04942	1.08839	0.994968	1.04117	1.03918	1.06445	1.02903	1.04439	1.0229	1.0153	1.0735	1.04032	1.0379	1.0724	1.07451	1.00576	1.0289	1.04806	1.0137	1.06291	1.07838	1.04845	1.01651	1.04703	1.0513	1.0634	1.05082	1.05351	1.03517	1.0192	1.05925	1.03243	1.05824	1.09107	0.965126	0.984087	1.05326	1.03581	1.04952	1.05431	1.02429	1.04908	0.95988	1.04584	1.0226
2.86667	1.01606	1.03161	1.02119	1.05644	1.03579	1.06659	1.01553	1.04522	1.04519	1.0564	1.04576	1.07419	1.05738	1.02268	1.07545	1.02668	1.0448	1.06731	1.08679	1.03792	1.02846	1.02616	0.9953	1.03626	1.06802	1.03746	1.02995	1.05802	1.05189	1.04865	1.05023	1.0539	1.03758	1.0211	1.06309	1.0335	1.01349	1.08152	0.964842	0.963179	1.07399	1.04853	1.05742	1.0523	1.02838	1.04258	0.96915	1.04272	1.01527
2.93333	1.01451	1.04492	1.0347	1.06216	1.0697	1.06265	1.01313	1.05159	1.04535	1.06141	1.04312	1.04338	0.985293	1.02642	1.05686	1.01638	1.0282	1.09423	1.08956	1.01563	1.02057	1.01977	1.01857	1.05815	1.06123	1.06167	1.02285	1.03368	1.04969	1.0631	1.05487	1.07315	1.03284	0.993385	1.07092	1.0324	1.04175	1.07617	0.991565	0.972235	1.04006	1.04497	1.05549	1.06886	1.02202	1.06027	0.960472	1.04387	1.03168
3	0.985542	1.05233	1.03374	1.06993	1.04726	1.05516	1.02583	1.04799	1.04478	1.07314	1.01436	1.05129	1.03829	1.00577	1.06742	1.05536	1.03141	1.08658	1.09611	1.00203	1.03363	1.04842	0.989653	1.0714	1.07635	1.06489	1.02682	1.03095	1.05226	1.07716	1.04688	1.05745	1.02158	1.02538	1.05065	1.04445	1.01733	1.11137	0.978717	0.96152	1.05312	1.03247	1.05641	1.07217	1.0433	1.04492	0.956255	1.03504	1.04354
3.06667	0.987318	1.04945	1.02495	1.07586	1.06073	1.05524	1.02252	1.04295	1.04988	1.07432	1.05246	1.0438	1.03427	1.00335	1.05253	1.02706	1.02582	1.09566	1.09276	1.00712	1.04036	1.02626	1.0023	1.08455	1.08012	1.04065	1.02522	1.03788	1.04592	1.08035	1.05644	1.07626	1.04418	1.01056	1.06974	1.04045	1.04122	1.08382	0.958883	0.992204	1.06364	1.05827	1.05641	1.07862	1.03928	1.04867	0.974683	1.05668	1.01911
3.13333	0.997878	1.04766	1.02656	1.05977	1.06874	1.09761	1.00245	1.03931	1.05242	1.06367	1.03188	1.04239	1.02456	1.00721	1.07962	1.0196	1.04671	1.09124	1.09827	0.986855	1.01859	1.04181	1.0008	1.07774	1.08574	1.03441	1.03039	1.04964	1.03992	1.06438	1.0664	1.06208	1.04744	1.01909	1.06581	1.05529	1.0266	1.09465	0.942905	0.991636	1.06165	1.0501	1.07021	1.0697	1.05434	1.0481	0.95592	1.06601	1.03496
3.2	1.01878	1.05636	1.04451	1.0842	1.06183	1.10609	1.02003	1.04468	1.06891	1.07876	1.06756	1.06787	1.03194	1.02287	1.11313	1.00673	1.05511	1.09356	1.10721	1.01095	1.0311	1.06806	1.00452	1.06422	1.06654	1.03915	1.02904	1.06622	1.06147	1.07883	1.0688	1.06785	1.05745	1.00329	1.08081	1.07404	1.04796	1.11903	0.962471	0.990298	1.06504	1.05676	1.07007	1.06525	1.04378	1.06336	0.972387	1.05411	1.0186
3.26667	0.994291	1.04182	1.00467	1.06208	1.04228	1.09839	1.01867	1.04614	1.04009	1.06869	1.05278	1.03605	1.02892	0.974778	1.06119	1.05201	1.02878	1.0897	1.07203	1.0094	1.0311	1.03495	1.00336	1.06587	1.08526	1.0415	1.02407	1.05518	1.06589	1.08253	1.05918	1.06945	1.03482	1.033	1.06599	1.03397	1.03801	1.10158	0.947191	0.966039	1.08134	1.05495	1.07591	1.07936	1.04189	1.05238	0.960549	1.0299	1.03449
3.33333	0.982673	1.05577	1.00693	1.07154	1.07624	1.071	1.01069	1.04916	1.05004	1.07438	1.0352	1.0518	1.0602	1.0025	1.08034	1.05486	1.03959	1.10105	1.09484	1.02483	1.0037	1.03657	0.995538	1.0545	1.07325	1.05503	1.0238	1.05378	1.06711	1.08547	1.06396	1.07497	1.02573	1.04119	1.08138	1.05729	1.03294	1.11625	0.968809	0.997232	1.05038	1.0585	1.0518	1.07249	1.05335	1.05634	0.96424	1.03264	1.04025
3.4	0.995361	1.05051	1.036	1.06997	1.06181	1.08122	0.991298	1.05629	1.05059	1.05343	1.04498	1.0518	1.02356	1.00193	1.09857	1.03151	1.04248	1.07192	1.09084	1.0193	1.04167	1.03772	1.01425	1.06054	1.08314	1.04524	1.01711	1.05289	1.04813	1.05644	1.05864	1.06611	1.03647	1.03784	1.07573	1.05276	1.04845	1.08508	0.982149	0.986916	1.09372	1.04756	1.0505	1.07131	1.03744	1.07685	0.933852	1.02886	1.03187
3.46667	0.996881	1.0579	1.03774	1.07608	1.06275	1.09423	1.00435	1.07191	1.05157	1.065	1.07156	1.03431	1.03923	1.03136	1.10293	1.05942	1.05309	1.0757	1.05753	1.02796	1.01698	1.04835	0.99238	1.05613	1.08133	1.04963	1.03314	1.05488	1.05701	1.05694	1.06495	1.07496	1.02025	1.01678	1.07133	1.03013	1.03998	1.07586	0.963419	0.971404	1.07469	1.03689	1.05267	1.05535	1.03174	1.05785	0.932837	1.03075	1.04393
3.53333	1.00211	1.05493	1.03666	1.07177	1.05883	1.07241	1.00794	1.05149	1.05033	1.05186	1.04883	1.04196	1.00955	1.01328	1.08681	1.03105	1.031	1.08169	1.10521	0.999759	1.01875	1.02842	0.996262	1.06871	1.07652	1.07035	1.00941	1.05297	1.03644	1.05953	1.05574	1.07388	1.04051	1.02329	1.08075	1.0463	1.03555	1.09311	0.93517	0.992083	1.08216	1.04794	1.07005	1.07327	1.04666	1.0523	0.945874	1.04338	1.05121
3.6	0.966683	1.05121	1.01668	1.07948	1.06218	1.08328	0.995704	1.05621	1.03721	1.05894	1.05719	1.04188	0.996802	0.993594	1.11354	1.04229	1.03102	1.09519	1.12414	1.01734	1.04189	1.03558	1.00173	1.07013	1.07245	1.03413	1.02441	1.03656	1.08316	1.0676	1.05764	1.06339	1.0474	1.03613	1.07528	1.03366	1.02851	1.08612	0.97707	0.996987	1.07942	1.04923	1.09155	1.08521	1.02768	1.06215	0.942818	1.0547	1.04074
3.66667	0.976876	1.04961	1.0227	1.07245	1.05306	1.0721	0.98134	1.06432	1.04625	1.04698	1.03726	1.04519	1.03358	0.994115	1.09329	1.02448	1.01899	1.0844	1.11184	1.00513	1.03397	1.02043	0.990012	1.03812	1.0859	1.06151	1.02309	1.0326	1.04167	1.06132	1.06654	1.06636	1.01231	1.01201	1.07043	1.03394	1.02909	1.07647	0.93473	0.988469	1.07039	1.05481	1.08165	1.07	1.04953	1.05249	0.938127	1.02161	1.04835
3.73333	0.999215	1.04591	1.0303	1.08075	1.06522	1.07511	1.00059	1.0728	1.04917	1.05576	1.05817	1.02569	1.03071	1.00803	1.08152	1.02621	1.02877	1.07357	1.10239	1.03374	1.01883	1.03418	0.993023	1.04415	1.05328	1.05173	1.00445	1.01602	1.063	1.0531	1.05797	1.07812	1.00899	1.03671	1.07263	1.04971	1.00601	1.08773	0.934902	1.00458	1.04748	1.04006	1.05588	1.06993	1.01623	1.06495	0.916211	1.02892	1.02056
3.8	0.978513	1.04198	1.0055	1.07231	1.02424	1.05007	0.970514	1.04264	1.03603	1.03852	1.05192	1.03413	1.01259	0.988265	1.06148	1.01253	1.02507	1.05791	1.1035	1.0314	1.0458	1.00228	0.983666	1.03474	1.08896	1.04689	0.99949	1.03127	1.03206	1.04755	1.05778	1.06586	1.01858	1.00526	1.05728	1.03507	1.00371	1.05776	0.926089	0.961781	1.04915	1.03433	1.05782	1.08108	1.02627	1.05971	0.913902	1.02933	1.02784
3.86667	1.00987	1.04827	1.03315	1.08067	1.05413	1.05652	0.976791	1.04137	1.02902	1.04551	1.04621	1.05731	1.01458	1.00572	1.06023	1.02393	1.01337	1.06364	1.09294	1.02499	1.04382	0.993756	0.968889	1.03666	1.0641	1.04156	0.983318	1.0238	1.04911	1.04352	1.07361	1.06163	1.04087	1.00774	1.0689	1.03337	1.011	1.07606	0.935481	0.977169	1.04617	1.03797	1.07098	1.0695	1.03998	1.07171	0.915759	1.00794	1.04226
3.93333	0.990159	1.03968	1.03582	1.08178	1.04705	1.06568	0.958744	1.0712	1.03445	1.04028	1.04755	1.05409	1.00813	1.0011	1.08782	1.0186	1.01943	1.06216	1.10756	1.03878	1.01273	1.0117	0.973301	1.03916	1.07622	1.06213	0.997063	1.05966	1.06024	1.04371	1.06917	1.0747	1.01158	1.01458	1.05782	1.03904	1.01637	1.07459	0.948906	0.981274	1.06579	1.0437	1.0555	1.07397	1.05244	1.06589	0.908966	1.03038	1.05006
4	0.999315	1.03711	1.00052	1.06027	1.05469	1.06562	0.987654	1.05358	1.0363	1.04137	1.02643	1.03337	1.0003	0.992755	1.03958	1.02757	1.01809	1.07534	1.10099	0.988838	1.02782	1.0308	0.973681	1.0277	1.07655	1.03314	1.00175	1.02752	1.04462	1.04974	1.06577	1.08306	1.02807	0.997416	1.07513	1.0392	1.01444	1.06659	0.931539	0.982951	1.0809	1.04212	1.06964	1.07131	1.0382	1.0671	0.920594	1.01364	1.02995
4.06667	0.994001	1.04981	1.03289	1.077	1.07641	1.05078	0.982659	1.05703	1.03643	1.05361	1.06121	1.0466	1.05218	1.0313	1.09931	1.04875	1.0279	1.07756	1.10382	1.02455	1.05374	1.02683	0.999138	1.04496	1.06807	1.01804	0.987868	1.05614	1.06565	1.04975	1.07246	1.09039	1.01004	1.02745	1.07709	1.03386	1.02221	1.07736	0.925925	0.97188	1.07938	1.05272	1.06492	1.08906	1.01958	1.04504	0.909629	1.02932	1.05529
4.13333	1.01343	1.02826	1.01246	1.07545	1.03971	1.04315	0.97866	1.05963	1.02558	1.04668	1.04855	1.00154	1.0175	0.999193	1.08756	1.04498	1.02442	1.08004	1.09282	1.00566	1.02741	1.02712	0.985824	1.0283	1.07907	1.0628	1.01479	1.01942	1.05353	1.06608	1.05763	1.0918	1.00785	1.00116	1.07015	1.04773	1.0288	1.09079	0.953055	0.969483	1.07507	1.04399	1.05422	1.08179	1.01244	1.05979	0.911806	1.01776	1.06352
4.2	1.02698	1.04333	1.01658	1.08608	1.05158	1.0696	1.01053	1.0636	1.04408	1.04782	1.05398	1.02807	1.02647	0.999878	1.07984	1.0483	1.01712	1.09241	1.12286	1.05351	1.05304	1.02142	0.980217	1.0458	1.08357	1.04898	0.995695	1.01431	1.08167	1.05823	1.05628	1.08572	1.00035	1.01994	1.06936	1.05113	0.989594	1.06368	0.928703	1.00457	1.08629	1.04304	1.05858	1.08574	1.00542	1.06027	0.909977	1.01268	1.02561
4.26667	0.994007	1.04541	1.02143	1.07902	1.04292	1.05155	0.974497	1.05125	1.04181	1.0561	1.04669	1.0217	1.01564	0.986106	1.06443	1.03697	1.03346	1.07617	1.11643	1.04041	1.03748	1.02163	0.983059	1.04894	1.09551	1.04156	1.02783	1.03407	1.07782	1.0609	1.08129	1.09091	1.02629	1.02325	1.092	1.04003	1.03322	1.09347	0.949381	0.996833	1.06957	1.06978	1.0596	1.06618	1.03544	1.0702	0.90936	1.04239	1.04243
4.33333	0.975778	1.03762	1.01452	1.06819	1.04504	1.07395	0.980365	1.05112	1.04922	1.05475	1.05021	1.01981	1.05986	1.00975	1.04011	1.04215	1.01692	1.07553	1.09975	1.01791	1.04415	1.0342	0.978806	1.02179	1.08424	1.03494	1.01352	1.04829	1.0528	1.06108	1.06985	1.0821	1.00514	1.03856	1.07923	1.04589	1.01633	1.09803	0.952192	0.944392	1.0808	1.05243	1.08833	1.06879	1.02525	1.05476	0.893177	1.00348	1.05312
4.4	0.992943	1.04497	1.03455	1.08951	1.05547	1.08515	0.992828	1.07203	1.04908	1.05845	1.07001	1.06323	1.05419	0.979813	1.06769	1.02565	1.01994	1.08522	1.12821	1.03264	1.03813	1.02866	0.992777	1.05512	1.10167	1.05015	1.02319	1.04319	1.08965	1.05852	1.07758	1.0797	1.05053	0.999628	1.07423	1.04899	1.02832	1.08074	0.947026	0.98049	1.09364	1.05631	1.06937	1.07321	1.02925	1.05053	0.907222	1.02366	1.06237
4.46667	1.00566	1.03627	1.0235	1.0897	1.05063	1.07096	0.979423	1.06645	1.02833	1.04875	1.05509	1.03916	1.00609	0.993544	1.08516	1.01733	1.01378	1.0852	1.09515	1.02737	1.05719	1.02762	0.982745	1.03597	1.098	1.05577	1.00998	1.02295	1.05234	1.06237	1.06388	1.08204	1.02658	1.01542	1.08161	1.02764	1.0315	1.08153	0.970128	0.972772	1.09147	1.05199	1.06908	1.09932	1.037	1.0605	0.895836	1.02648	1.04807
4.53333	1.00252	1.04155	1.01634	1.08347	1.04365	1.11094	0.980726	1.06921	1.0329	1.04729	1.05081	0.996128	1.02451	1.03661	1.08124	1.00968	1.01748	1.07795	1.09639	0.99348	1.02372	1.01604	0.97998	1.03485	1.09053	1.02546	1.01356	1.02656	1.01519	1.04658	1.06888	1.0957	1.01295	1.02289	1.07973	1.05733	1.04382	1.08786	0.905376	0.982304	1.09802	1.05294	1.0704	1.08128	1.02341	1.06541	0.893104	1.04225	1.05641
4.6	0.976385	1.04151	1.04053	1.07158	1.06021	1.07207	1.00608	1.06965	1.03698	1.04267	1.05838	1.00704	1.03273	0.987277	1.10138	1.0179	0.995862	1.09114	1.10887	1.02418	1.05372	1.04568	0.975714	1.04012	1.08415	1.02401	1.0063	1.03401	1.05101	1.06497	1.05488	1.0769	1.01286	1.00507	1.07708	1.05735	1.00587	1.09303	0.891838	1.03547	1.09446	1.04986	1.06061	1.07578	1.0249	1.06993	0.871572	1.03747	1.05609
4.66667	1.00045	1.04505	1.02817	1.07382	1.03641	1.10527	0.98777	1.0686	1.03822	1.04759	1.05114	1.03764	1.0239	0.967822	1.0928	1.01304	1.01112	1.09459	1.1064	1.01505	1.06471	1.01956	0.967138	1.04006	1.0839	1.02661	1.02846	1.03978	1.05076	1.04878	1.07405	1.07792	0.991536	1.02577	1.06895	1.0316	1.03021	1.08393	0.927184	0.95517	1.07372	1.04405	1.0665	1.06975	1.03954	1.0635	0.884154	1.04939	1.04913
4.73333	0.999632	1.03865	1.02013	1.08553	1.03556	1.05219	0.978501	1.05763	1.03403	1.04673	1.03759	1.04766	1.04315	0.991402	1.06291	1.01981	1.02728	1.08513	1.1244	1.03911	1.04383	1.02072	0.976903	1.02575	1.06603	1.03121	1.01321	1.03288	1.07001	1.05553	1.06836	1.08062	1.01574	1.0156	1.08296	1.04473	1.0249	1.08151	0.919889	0.982488	1.08621	1.048	1.06736	1.06083	1.02277	1.05382	0.883888	1.02982	1.03172
4.8	0.987936	1.03636	1.01433	1.08631	1.02811	1.07671	0.992002	1.06339	1.03576	1.0509	1.04138	1.02947	1.03912	1.00383	1.08031	1.02822	1.02931	1.08848	1.12567	1.01683	1.04882	1.01864	0.986059	1.02797	1.09239	1.04125	1.02105	1.02492	1.06265	1.05492	1.06286	1.08505	1.01204	1.01777	1.07353	1.05021	0.992102	1.07663	0.921933	0.981951	1.09565	1.04715	1.06341	1.07144	1.0125	1.05768	0.884493	1.02648	1.0269
4.86667	0.971573	1.04397	1.01846	1.08312	1.03253	1.07726	0.971171	1.06102	1.04591	1.0503	1.04548	1.01776	1.02689	1.01186	1.04944	1.03523	1.02575	1.07046	1.10349	0.987304	1.04415	1.02445	0.968525	1.04841	1.08507	1.04672	1.00831	1.0224	1.06451	1.07187	1.07447	1.08183	1.02508	0.999573	1.06675	1.05248	1.01735	1.08957	0.927633	1.02043	1.06048	1.06692	1.05834	1.08137	1.0202	1.05236	0.864596	1.0288	1.05044
4.93333	0.993539	1.0526	1.01024	1.07956	1.07695	1.06984	0.983846	1.06834	1.03979	1.05147	1.05159	1.02284	1.00398	0.968869	1.11553	1.0124	1.02623	1.1014	1.10774	1.03021	1.04557	1.02562	0.971218	1.02523	1.09711	1.04169	1.03895	1.01221	1.08275	1.05381	1.07282	1.06569	1.02202	0.998201	1.07149	1.04524	0.996506	1.08774	0.92634	0.956999	1.07507	1.05392	1.0573	1.08208	1.02476	1.06641	0.876361	1.0365	1.06364
5	0.97325	1.05362	1.02925	1.07741	1.0583	1.07785	1.01804	1.07886	1.05726	1.07403	1.06708	1.00956	1.05165	0.996169	1.11664	1.04597	1.01937	1.1233	1.12673	1.0135	1.06626	1.03522	0.987859	1.05222	1.09356	1.04702	1.00372	1.03549	1.08994	1.07132	1.07654	1.07568	1.03657	1.02389	1.08326	1.07385	1.00737	1.12526	0.901875	1.04428	1.11073	1.07293	1.08672	1.10126	1.03746	1.07757	0.869218	1.05644	1.05645
5.06667	0.974959	1.05135	1.03651	1.09185	1.05693	1.08811	0.986647	1.09274	1.05357	1.07422	1.05708	1.02889	1.0161	1.00468	1.08675	1.03901	1.02987	1.11498	1.12758	1.02404	1.05719	1.05361	0.995787	1.06999	1.09896	1.05703	1.0236	1.03851	1.06607	1.08172	1.07299	1.09635	1.02244	0.998483	1.0932	1.05999	1.02216	1.12967	0.926297	1.0091	1.09642	1.07008	1.08016	1.10919	1.03767	1.07401	0.880591	1.05084	1.06139
5.13333	1.00774	1.05807	1.01524	1.08702	1.05915	1.10041	0.999751	1.08903	1.04551	1.07201	1.05454	1.03671	1.02824	0.973703	1.0629	1.02218	1.03169	1.11924	1.1306	1.00605	1.0345	1.00894	0.990387	1.02986	1.08786	1.05014	1.00704	1.03219	1.07905	1.08758	1.0809	1.08608	1.02904	1.03807	1.08281	1.03828	0.992099	1.12997	0.959763	0.96916	1.10252	1.05525	1.07233	1.09683	1.04048	1.08243	0.882173	1.03814	1.06312
5.2	0.975678	1.04534	1.00836	1.08871	1.03619	1.07006	0.997945	1.08438	1.0332	1.06478	1.05296	1.05015	1.04113	0.998235	1.08766	1.01585	1.01307	1.11369	1.12494	0.988773	1.0354	1.0398	0.990813	1.05377	1.08053	1.02553	1.00924	1.02908	1.06356	1.07133	1.08361	1.07604	1.01736	1.00778	1.07985	1.01978	0.995927	1.0999	0.945449	0.96155	1.08126	1.06032	1.07136	1.08307	1.03905	1.07892	0.883265	1.02462	1.05879
5.26667	0.971267	1.06639	1.02321	1.08748	1.05224	1.09388	0.99544	1.07331	1.05913	1.0756	1.05116	1.03011	1.03846	1.01112	1.08116	1.02076	1.03745	1.12227	1.13359	1.0152	1.04497	1.04388	0.994235	1.0615	1.10898	1.0371	1.01901	1.03439	1.09175	1.07715	1.07523	1.09887	1.00203	1.00735	1.09546	1.05207	1.00914	1.14757	0.97695	0.971557	1.06935	1.077	1.086	1.09722	1.04121	1.06674	0.887726	1.04825	1.05376
5.33333	0.976525	1.05975	1.03004	1.10455	1.05774	1.09455	1.00428	1.07696	1.05818	1.07021	1.04256	1.02624	1.04445	0.979785	1.07538	1.02639	1.04445	1.11413	1.13895	1.0186	1.04218	1.04057	0.993711	1.04069	1.11209	1.05512	1.00417	1.04668	1.08004	1.08575	1.08912	1.09206	1.0143	1.02481	1.09527	1.04531	1.01481	1.12648	0.946595	0.951049	1.0951	1.06202	1.09632	1.12942	1.04243	1.06274	0.894042	1.06151	1.07571
5.4	1.00414	1.05147	1.01904	1.10078	1.05575	1.07384	0.998374	1.07522	1.03751	1.06383	1.04158	1.01356	1.05173	0.998374	1.07224	1.04149	1.01931	1.11359	1.11459	1.01166	1.04488	1.02824	0.986258	1.0475	1.09962	1.04901	1.0081	1.02339	1.03978	1.07228	1.08538	1.08021	1.02483	1.00573	1.09602	1.07151	1.01736	1.12525	0.917863	1.01179	1.09394	1.05755	1.0752	1.0866	1.02967	1.07537	0.834396	1.0318	1.05024
5.46667	0.999098	1.04817	1.0004	1.07403	1.05407	1.10268	0.995228	1.0744	1.04389	1.06067	1.05438	1.01183	1.0333	0.987345	1.10984	1.02245	1.03008	1.12177	1.12972	1.02215	1.04686	1.04745	0.99425	1.04184	1.08888	1.03607	1.00193	1.03732	1.06171	1.07853	1.0857	1.08617	1.02893	0.98064	1.094	1.04608	0.998078	1.11413	0.951744	1.00003	1.10458	1.06868	1.07267	1.10888	1.04663	1.05927	0.850839	1.0629	1.07515
5.53333	0.95575	1.05925	1.0252	1.09856	1.05034	1.06859	1.01164	1.098	1.05432	1.08856	1.05448	1.03222	1.05183	0.981086	1.07836	1.02646	1.03384	1.1213	1.1143	0.995233	1.04015	1.03995	0.998516	1.0541	1.12044	1.0589	1.02147	1.0331	1.09018	1.08424	1.08894	1.09067	1.01986	1.00885	1.09795	1.0548	0.976636	1.11752	0.936748	0.992942	1.07135	1.07021	1.0846	1.11164	1.02698	1.05277	0.843741	1.0367	1.06847
5.6	0.944689	1.04372	1.01698	1.10755	1.04662	1.08902	0.978035	1.08721	1.0462	1.06882	1.05969	1.04107	1.01839	0.988344	1.09123	1.00886	1.0284	1.1251	1.11755	1.02678	1.05237	1.02591	0.97748	1.06	1.11303	1.05823	1.01248	1.04438	1.092	1.08409	1.09162	1.08673	1.01448	1.00527	1.08606	1.04505	1.01026	1.12729	0.922338	0.993588	1.08888	1.06561	1.08021	1.1072	1.02308	1.05141	0.845914	1.04957	1.0872
5.66667	0.969841	1.04787	1.00173	1.09317	1.05067	1.10292	1.00722	1.0798	1.03759	1.05367	1.05205	0.986058	1.03906	1.00214	1.07958	0.999876	1.01769	1.12376	1.09469	1.02983	1.04217	1.02343	0.976381	1.03988	1.08781	1.05566	1.02407	1.03167	1.07742	1.0817	1.08929	1.06819	1.02232	1.00591	1.08965	1.03561	1.01413	1.12119	0.909049	0.966823	1.07626	1.05394	1.06893	1.07941	1.02231	1.06154	0.819468	1.05526	1.05634
5.73333	0.968872	1.04677	1.00208	1.10647	1.04723	1.04726	0.98402	1.07618	1.03333	1.0472	1.03805	1.04831	1.04391	0.948758	1.06916	1.02252	1.00146	1.11803	1.12355	1.00103	1.04444	1.02706	0.980614	1.03547	1.10893	1.06549	1.00037	1.04234	1.06353	1.06335	1.07156	1.07151	1.03137	0.99886	1.09145	1.05437	0.994437	1.09103	0.933497	0.957122	1.07708	1.03944	1.05955	1.09777	1.0285	1.06389	0.829929	1.0071	1.06418
5.8	0.979003	1.04365	1.02122	1.08183	1.0401	1.11031	0.984285	1.08177	1.03988	1.05583	1.0527	1.00938	1.04705	0.994266	1.08749	1.02709	1.01682	1.10748	1.10357	1.00097	1.05514	1.01034	0.976447	1.03545	1.08512	1.03148	1.01253	1.03309	1.0955	1.06861	1.08164	1.06885	1.03045	0.997147	1.08285	1.0808	1.01382	1.10084	0.940628	0.96281	1.1006	1.05731	1.0727	1.10496	1.0296	1.05581	0.851509	1.04095	1.05637
5.86667	0.992799	1.04208	0.988957	1.08936	1.04345	1.07399	0.957675	1.06872	1.03345	1.05097	1.03605	1.04455	1.01196	0.970511	1.07528	1.01777	1.02176	1.09687	1.08099	1.02307	1.05022	1.02656	0.978968	1.03004	1.08725	1.04842	0.988082	1.06061	1.07662	1.06157	1.07925	1.07387	1.00899	1.02352	1.08	1.05184	1.00652	1.1158	0.912585	0.96919	1.08941	1.0582	1.08898	1.07171	1.03015	1.06563	0.810887	1.02238	1.05218
5.93333	0.997115	1.02366	1.00295	1.085	1.02591	1.09567	0.982045	1.071	1.02876	1.04133	1.0222	1.02055	1.00656	0.983796	1.06231	1.02208	1.01443	1.08555	1.13644	1.00996	1.05999	1.02197	0.957906	1.02556	1.10349	1.04013	1.00279	1.01128	1.05098	1.04746	1.0667	1.07622	0.993713	0.987442	1.07614	1.03267	1.01161	1.09855	0.917793	0.962503	1.0605	1.05492	1.09307	1.08117	1.03068	1.06337	0.809889	1.00783	1.04606
6	0.974893	1.0307	0.98791	1.07708	1.03789	1.09763	0.978035	1.09321	1.04443	1.05018	1.04028	1.0461	1.033	0.970851	1.12218	1.01488	1.01816	1.1063	1.10128	1.00952	1.03708	1.02723	0.95713	1.03562	1.11108	1.05871	0.983341	1.04967	1.07009	1.06023	1.07671	1.07438	0.980132	0.986542	1.0769	1.02143	1.00665	1.09069	0.923891	0.926743	1.07996	1.04397	1.0687	1.07626	1.03602	1.06665	0.800635	1.00057	1.06282
6.06667	0.973784	1.02848	1.00304	1.09278	1.0312	1.07734	0.959719	1.07818	1.03647	1.04321	1.06977	1.01975	1.01618	1.00665	1.06866	0.995203	1.00864	1.08757	1.12727	0.992986	1.04272	1.0186	0.964056	1.01562	1.09157	1.03443	0.979557	1.03476	1.06162	1.06748	1.08045	1.0766	1.00504	0.987733	1.07844	1.03599	0.996137	1.10019	0.935661	0.952019	1.06486	1.06188	1.08591	1.09355	1.03098	1.06355	0.798567	1.00263	1.03937
6.13333	0.981532	1.03159	0.998376	1.10323	1.05321	1.06969	0.981388	1.09201	1.0255	1.05639	1.03445	1.01368	1.04327	0.974085	1.06386	1.02164	1.01835	1.10424	1.13452	1.01028	1.06548	1.01047	0.966697	1.02882	1.10078	1.03187	0.999631	1.03047	1.06305	1.06739	1.06703	1.08737	0.990064	1.00473	1.08061	1.02446	0.983119	1.09149	0.904695	0.969389	1.09628	1.05989	1.05874	1.09774	1.00976	1.06427	0.802603	1.00778	1.06605
6.2	0.975088	1.044	1.0203	1.11366	1.04859	1.12051	0.974688	1.09364	1.05181	1.06568	1.0738	1.06976	1.02899	0.960645	1.0921	1.03083	1.02267	1.10316	1.16727	1.01812	1.08629	1.03478	0.966901	1.01954	1.13412	1.04986	1.01272	1.0574	1.04765	1.06565	1.0839	1.10242	1.00971	0.984793	1.08109	1.04775	0.99708	1.11037	0.938955	0.955339	1.09717	1.05887	1.08868	1.09882	1.02378	1.07337	0.795853	1.01711	1.07763
6.26667	0.988404	1.05199	1.01799	1.10209	1.05465	1.09652	0.985705	1.08649	1.03073	1.06716	1.0619	1.04781	1.02733	0.99543	1.06163	1.0102	1.01504	1.11284	1.14349	1.03489	1.08077	1.01226	0.970015	1.03476	1.11397	1.07403	0.967461	1.04278	1.08396	1.08027	1.08999	1.10058	1.02752	1.01547	1.07068	1.02531	0.991919	1.12628	0.913793	0.981335	1.09934	1.06194	1.06804	1.07682	1.02003	1.08227	0.796944	1.02296	1.07656
6.33333	0.975706	1.04329	1.0129	1.10274	1.03764	1.05705	0.979889	1.08849	1.0448	1.06858	1.07371	1.02288	1.04061	0.989529	1.08581	1.00466	1.00798	1.12003	1.13867	1.01824	1.04881	1.02353	0.973683	1.02247	1.10581	1.06175	0.996393	1.008	1.06695	1.0716	1.07219	1.09109	1.01397	0.995117	1.08936	1.04588	1.00438	1.09421	0.94381	0.972249	1.10088	1.06457	1.07529	1.09198	1.03928	1.06489	0.797577	1.02661	1.06713
6.4	0.972565	1.05285	1.0077	1.09788	1.04248	1.0991	0.99402	1.06909	1.0406	1.06434	1.05035	1.01666	1.06466	0.970776	1.07876	1.00877	1.02476	1.11102	1.14193	1.01266	1.04735	1.02596	0.96698	1.0208	1.09742	1.05767	1.02098	1.04068	1.08585	1.08605	1.07897	1.07837	1.02349	0.984334	1.09952	1.03101	0.994687	1.1299	0.89784	0.961211	1.10667	1.06346	1.07769	1.10849	1.01625	1.07755	0.800405	1.04375	1.04939
6.46667	0.994831	1.03907	1.00396	1.09017	1.03605	1.0982	0.968756	1.0787	1.0298	1.0513	1.05791	1.04213	1.00506	0.95534	1.06623	1.02573	1.0143	1.11549	1.1216	0.992477	1.06725	1.02167	0.959951	1.02974	1.09525	1.04701	1.00496	1.04165	1.07149	1.07724	1.07495	1.07828	0.993733	1.01843	1.08932	1.02243	1.0126	1.09912	0.912326	0.967515	1.08951	1.05874	1.06552	1.10944	1.00007	1.05414	0.773011	1.02396	1.05091
6.53333	0.971629	1.04988	1.02095	1.10158	1.0336	1.07748	0.991441	1.08541	1.03943	1.05933	1.06432	1.04227	1.04755	0.965844	1.0679	1.03441	1.03446	1.12278	1.13335	1.01941	1.04737	1.02084	0.962114	1.03339	1.10905	1.03674	1.00947	1.02237	1.05933	1.06594	1.07716	1.09904	1.00682	0.999542	1.08656	1.03039	0.985714	1.11464	0.912559	0.971066	1.079	1.05993	1.08827	1.09229	1.01273	1.08065	0.776278	1.01331	1.06622
6.6	0.995906	1.03721	1.03388	1.10771	1.03581	1.07978	1.02869	1.07906	1.04195	1.05848	1.06559	1.01588	1.02287	0.984732	1.10744	1.05189	1.02174	1.11351	1.1291	1.02751	1.05856	1.01923	0.972128	1.02332	1.09445	1.05328	1.00935	0.999995	1.07552	1.08129	1.08131	1.0774	1.02115	0.994303	1.08159	1.05277	0.993298	1.11085	0.947622	0.952878	1.07575	1.04352	1.07527	1.08774	1.01704	1.06008	0.773932	1.04325	1.06394
6.66667	0.957983	1.04514	1.00484	1.09713	1.06552	1.08005	0.983411	1.08824	1.0435	1.07253	1.04584	1.02397	1.0527	0.998757	1.08052	0.998711	1.02713	1.12194	1.10865	1.01796	1.07523	1.05036	0.979406	1.04585	1.10504	1.07161	1.01137	1.04372	1.07357	1.0889	1.09991	1.09108	1.0292	1.00887	1.09349	1.05369	0.981473	1.14534	0.938447	0.952049	1.10411	1.07019	1.05737	1.12049	1.0218	1.07129	0.786235	1.0402	1.06533
6.73333	0.998318	1.04571	1.00585	1.10764	1.06312	1.13347	1.02591	1.082	1.03411	1.07784	1.03814	1.03059	1.03446	0.981872	1.07605	1.02402	1.02532	1.12512	1.12831	0.998548	1.04806	1.03787	0.978601	1.05879	1.10438	1.06113	1.01004	1.01528	1.05021	1.09298	1.08509	1.08785	1.00758	1.00791	1.08599	1.03006	0.990916	1.14166	0.92283	0.973833	1.07717	1.05779	1.0648	1.10101	1.0227	1.06746	0.777237	1.04459	1.0481
6.8	0.980156	1.05336	0.994688	1.09668	1.05336	1.09492	0.989761	1.08375	1.04058	1.0757	1.04256	1.01211	1.01582	0.966646	1.08146	1.02822	1.02362	1.13198	1.13692	1.02664	1.03481	1.02579	0.992616	1.04773	1.09959	1.03914	1.01938	1.04111	1.06514	1.10574	1.09183	1.09469	1.01617	0.998247	1.10594	1.04829	0.997622	1.15373	0.907316	0.976324	1.0784	1.07255	1.07383	1.10073	1.02141	1.07921	0.786452	1.03485	1.05887
6.86667	0.961837	1.04504	1.02008	1.10001	1.05784	1.12972	0.976382	1.10119	1.05411	1.08142	1.04183	1.02003	1.03916	0.979306	1.07846	1.025	1.01456	1.13673	1.11178	1.01939	1.04576	1.0154	0.973203	1.02991	1.09488	1.04431	1.01618	1.05029	1.07658	1.0965	1.08943	1.08689	1.01806	1.00241	1.0927	1.04367	1.02087	1.11173	0.928746	1.02285	1.10724	1.07665	1.07429	1.11195	1.02375	1.07025	0.781919	1.03415	1.05648
6.93333	0.98474	1.06216	1.02055	1.1173	1.04747	1.08871	1.01391	1.08322	1.04025	1.07976	1.04668	1.03205	1.03269	0.969981	1.07844	0.99859	1.01326	1.1281	1.12708	0.993995	1.08039	1.03373	0.984061	1.04297	1.08129	1.04784	1.0332	1.01765	1.08058	1.08606	1.07898	1.08087	1.01692	0.965343	1.10519	1.03336	0.998322	1.13515	0.904859	0.98664	1.09422	1.08592	1.05817	1.12239	1.02576	1.06935	0.77926	1.04148	1.03316
7	0.961749	1.04934	1.00943	1.10712	1.05095	1.09567	0.990525	1.10243	1.04437	1.06427	1.05571	1.02389	1.04644	0.992301	1.10353	0.996329	1.03137	1.12335	1.11371	1.02988	1.02242	1.01095	0.96054	1.04315	1.08853	1.0464	1.00704	1.02003	1.06311	1.08579	1.09152	1.07678	0.990173	0.967383	1.08485	1.04387	1.01649	1.13101	0.901065	0.917627	1.07765	1.06523	1.05489	1.08329	0.999405	1.0627	0.772404	1.02306	1.03755
7.06667	0.971758	1.05142	0.999049	1.10032	1.0624	1.08709	0.989624	1.09328	1.03943	1.06854	1.04289	1.01565	1.04172	0.97553	1.10433	1.02717	1.01704	1.12752	1.13238	0.992197	1.06586	1.03575	0.989292	1.04153	1.11606	1.04988	0.994703	1.05728	1.0688	1.09388	1.08721	1.08456	1.00093	1.00795	1.09934	1.05269	0.996263	1.14058	0.900996	0.959705	1.09622	1.05717	1.08617	1.10373	1.01496	1.08124	0.759593	1.03649	1.05885
7.13333	0.979337	1.04522	0.9884	1.11144	1.05675	1.10138	1.01372	1.09226	1.04159	1.06089	1.03911	1.01322	1.03748	0.980491	1.07788	1.01479	1.0327	1.1338	1.14729	1.00819	1.07397	1.03276	0.978517	1.04813	1.10812	1.05573	0.986986	1.03855	1.09052	1.07339	1.09025	1.09279	1.01153	0.991318	1.08977	1.07263	0.994188	1.13659	0.912671	0.955969	1.09062	1.06282	1.07746	1.09011	1.02844	1.07443	0.749772	1.04095	1.04947
7.2	0.979482	1.05511	1.01142	1.09517	1.05161	1.09559	1.01893	1.09133	1.03716	1.06845	1.05827	0.992015	1.01941	0.983661	1.0591	1.02701	1.0205	1.12411	1.13233	1.02239	1.05808	1.0276	0.969032	1.04742	1.10248	1.05609	0.972056	1.06936	1.07561	1.08258	1.09603	1.09092	1.00804	0.995534	1.10712	1.05048	0.994894	1.13866	0.93924	0.955353	1.09082	1.07052	1.07235	1.09533	1.01667	1.08216	0.751238	1.05541	1.07802
7.26667	1.00779	1.04958	0.995661	1.10144	1.06526	1.09136	0.99411	1.0924	1.04155	1.07689	1.04431	1.0445	1.03812	0.966823	1.08361	1.00115	1.03331	1.13771	1.14889	1.02384	1.05552	1.03529	0.984879	1.0426	1.10162	1.03145	1.01157	1.03219	1.06093	1.08206	1.07906	1.08927	0.987585	1.00284	1.08689	1.04214	1.00254	1.13662	0.906548	0.99076	1.09356	1.0591	1.07865	1.10096	1.01686	1.07262	0.755105	1.03158	1.07604
7.33333	0.935912	1.05498	0.988819	1.10491	1.04366	1.09737	0.989179	1.07328	1.05542	1.0729	1.05196	1.0229	1.05441	0.973522	1.06618	1.02547	1.03937	1.13537	1.1498	0.998877	1.05157	1.0304	0.971804	1.05098	1.09745	1.04064	0.975916	1.04267	1.08833	1.08852	1.0877	1.08949	0.997548	0.993485	1.0946	1.04506	1.01913	1.1464	0.921381	0.986762	1.08708	1.06544	1.09397	1.10219	1.02909	1.06305	0.748756	1.03866	1.06762
7.4	0.948817	1.04616	1.00769	1.0923	1.02993	1.08056	0.997681	1.11447	1.03175	1.067	1.05409	1.03781	1.04083	0.978264	1.06752	1.01652	1.01284	1.12737	1.13508	1.02751	1.05393	1.02617	0.977231	1.04495	1.09963	1.07173	0.984349	1.01275	1.06367	1.07558	1.08019	1.06999	1.0096	0.957614	1.08708	1.0277	0.978396	1.1299	0.93322	0.958183	1.08374	1.06882	1.06287	1.11094	1.01202	1.07988	0.746506	1.01339	1.07193
7.46667	0.969747	1.04915	1.01135	1.12958	1.05449	1.08664	0.977531	1.10786	1.04886	1.06977	1.05447	1.0353	1.05909	0.965215	1.08752	1.00226	1.01669	1.14003	1.13759	1.0207	1.08028	1.02839	0.975092	1.03521	1.09364	1.07911	1.02476	1.07004	1.0704	1.07747	1.08094	1.08027	1.00843	0.997029	1.09725	1.03635	1.00165	1.12629	0.928555	0.954063	1.09823	1.07213	1.0799	1.11583	1.02317	1.07995	0.731272	1.03669	1.04946
7.53333	0.965676	1.03895	1.00991	1.10518	1.02415	1.1139	0.987437	1.0997	1.0406	1.0565	1.04868	1.02981	1.03064	0.972283	1.06427	1.01567	1.00446	1.13518	1.12954	1.01709	1.05693	0.998878	0.966844	1.02974	1.09775	1.03099	0.973635	1.03039	1.05382	1.07837	1.08074	1.07425	1.00989	0.99497	1.09066	1.04556	1.0049	1.13994	0.894096	0.951833	1.11754	1.06898	1.0943	1.09726	1.02219	1.06268	0.731909	1.0232	1.05996
7.6	0.98322	1.05694	1.01744	1.10571	1.04636	1.0906	1.00242	1.09768	1.03885	1.06569	1.0411	1.06518	1.04923	0.962182	1.06904	1.01132	1.02901	1.13073	1.14543	1.01345	1.05327	1.03604	0.972444	1.04651	1.1085	1.05713	1.01243	1.04897	1.09966	1.0879	1.09399	1.07458	1.00954	0.994198	1.0935	1.04431	0.996639	1.12638	0.900296	0.978368	1.09044	1.07275	1.08611	1.09389	1.01807	1.07163	0.733933	1.03302	1.06
7.66667	0.956346	1.05119	1.00086	1.11771	1.04291	1.10779	0.994931	1.11451	1.02676	1.06493	1.04347	1.02004	1.03661	0.970507	1.06567	1.00921	1.02819	1.12404	1.12696	0.995178	1.05236	1.03435	0.967364	1.04223	1.10904	1.0458	1.02553	1.00577	1.09425	1.0869	1.08347	1.09012	1.0145	0.968187	1.09859	1.04338	1.0033	1.11453	0.966222	1.00592	1.07641	1.08432	1.09686	1.12787	1.02411	1.07638	0.720032	1.0116	1.0784
7.73333	0.96455	1.04071	0.995106	1.11522	1.03615	1.08836	0.960148	1.09017	1.0358	1.06567	1.03627	1.04911	1.03532	0.971246	1.06079	1.01347	1.00666	1.12066	1.13107	1.02721	1.09117	1.01652	0.967332	1.02643	1.10951	1.05277	0.995752	1.03205	1.07478	1.07931	1.09173	1.09164	0.990435	0.972126	1.09296	1.02616	0.994275	1.1184	0.911137	0.997262	1.09734	1.06749	1.06341	1.10238	1.02003	1.06037	0.714468	1.04736	1.07563
7.8	0.968877	1.04064	0.99763	1.10829	1.03371	1.06681	0.96232	1.0846	1.03096	1.05407	1.02164	0.995272	1.00684	0.969684	1.04857	1.002	1.02247	1.13688	1.12656	1.01415	1.06677	1.02543	0.953392	1.02626	1.10946	1.04922	1.01331	1.03022	1.07645	1.0686	1.07227	1.08256	0.998188	0.983493	1.07263	1.04477	1.00362	1.10454	0.903367	0.967838	1.10165	1.06998	1.05394	1.10006	1.03644	1.08914	0.7144	1.03657	1.06132
7.86667	0.960863	1.05119	0.989662	1.10738	1.05234	1.0891	1.0072	1.0964	1.03978	1.06795	1.03179	1.00927	1.00977	0.968881	1.04353	0.99188	1.00892	1.12137	1.15738	1.02157	1.06315	1.03798	0.961378	1.02444	1.10512	1.0628	1.02618	1.03034	1.08022	1.08472	1.09731	1.09292	1.01144	1.00049	1.09256	1.06432	1.01064	1.11548	0.926771	0.963486	1.10512	1.06733	1.07381	1.09971	1.0302	1.07359	0.711236	1.02074	1.05354
7.93333	1.01255	1.04106	1.00964	1.11117	1.03705	1.07219	0.94965	1.09872	1.02624	1.04282	1.05756	1.03591	1.03707	0.964307	1.07602	0.991332	1.02133	1.1204	1.14226	1.03082	1.05001	1.02394	0.943047	1.01692	1.11196	1.03259	0.980316	1.03498	1.07013	1.05925	1.09527	1.09346	0.989935	0.953665	1.09464	1.03608	0.989235	1.09589	0.896416	0.952326	1.08755	1.06668	1.06713	1.09749	1.00416	1.0846	0.714253	1.00766	1.06944
8	1.00194	1.04177	0.994225	1.11986	1.02767	1.11615	0.98366	1.07322	1.03419	1.06816	1.03021	0.98472	1.00223	0.960897	1.05091	1.02984	1.03165	1.11268	1.15595	1.0305	1.06082	1.05404	0.957425	1.04392	1.11279	1.06262	1.01232	1.03648	1.06392	1.07143	1.08448	1.0935	0.999147	0.968672	1.0957	1.03773	0.975941	1.14443	0.896624	0.955585	1.10812	1.05562	1.06645	1.10731	1.02713	1.06472	0.68855	1.01954	1.06812
8.06667	0.951367	1.03668	0.996105	1.10993	1.05407	1.08142	0.965392	1.1005	1.02878	1.0646	1.0383	1.02837	1.04582	0.953861	1.0697	1.01031	0.996492	1.12958	1.15499	1.03496	1.06711	1.01925	0.964375	1.03461	1.1178	1.04514	1.00009	1.02346	1.04861	1.07582	1.07989	1.08917	0.971729	0.995021	1.09311	1.065	0.989418	1.11703	0.913068	1.00965	1.09991	1.07133	1.09537	1.09467	1.02828	1.08225	0.695614	1.03008	1.06657
8.13333	0.998602	1.05498	1.01539	1.12391	1.03351	1.09828	0.993681	1.11853	1.05615	1.08655	1.06134	1.0395	1.04071	0.964551	1.03697	1.00652	1.02592	1.1358	1.14914	1.03567	1.05703	1.01768	0.970892	1.04447	1.12198	1.04274	1.00751	1.01688	1.09007	1.09466	1.09599	1.10072	1.00876	0.985016	1.10708	1.06289	0.997012	1.12727	0.916034	0.959874	1.09758	1.08036	1.08807	1.10654	1.02273	1.092	0.705415	1.0431	1.08776
8.2	0.991011	1.04207	0.979238	1.11759	1.04847	1.09284	0.986975	1.09444	1.04047	1.06677	1.02243	1.01547	1.04229	0.971052	1.05222	1.03487	1.01884	1.13531	1.12016	1.00242	1.05543	1.04129	0.96629	1.04275	1.08401	1.05024	1.01323	1.05189	1.05854	1.07228	1.09064	1.07718	1.00297	0.973798	1.09775	1.05903	0.997866	1.13547	0.903091	0.939211	1.10427	1.06906	1.07498	1.10374	1.0206	1.0651	0.683109	1.02553	1.06366
8.26667	1.00039	1.04836	1.00409	1.1152	1.04315	1.11017	0.983591	1.11379	1.04234	1.06384	1.06393	1.03927	1.07808	0.967768	1.09947	1.02419	1.0311	1.14778	1.16112	1.00837	1.09463	1.04977	0.964693	1.01673	1.10127	1.0591	1.01278	1.04743	1.07182	1.07974	1.0953	1.08252	1.01357	0.981699	1.09515	1.03301	1.01197	1.13726	0.946432	0.973557	1.1104	1.07734	1.08353	1.11195	1.0421	1.0848	0.68409	1.02862	1.07903
8.33333	0.964088	1.04877	1.00541	1.12111	1.04658	1.11475	0.995387	1.10383	1.0361	1.07215	1.05444	1.01696	1.0545	0.958797	1.06711	1.02869	1.02308	1.13856	1.16952	1.05295	1.07467	1.01999	0.956152	1.04692	1.10951	1.04995	0.997761	1.04363	1.06059	1.08272	1.08169	1.0957	0.993525	0.991627	1.1004	1.06628	1.01862	1.13084	0.908126	0.942594	1.09007	1.0924	1.10059	1.11639	1.01756	1.08741	0.678567	1.04243	1.07988
8.4	0.990019	1.05939	1.00005	1.12868	1.0501	1.08265	1.00733	1.11754	1.04712	1.07148	1.05665	1.04164	1.07248	0.997148	1.08791	1.02033	1.02221	1.13858	1.14167	1.02124	1.09722	1.03479	0.959379	1.03557	1.11383	1.05915	1.00647	1.02335	1.06893	1.08159	1.09675	1.0903	0.999167	0.999905	1.09081	1.03512	1.00612	1.13127	0.937653	0.996925	1.09042	1.05833	1.07827	1.10447	1.0321	1.07432	0.684786	1.00981	1.0544
8.46667	0.989585	1.05316	1.00468	1.11644	1.03958	1.09219	0.993104	1.10504	1.03326	1.07065	1.04686	1.02781	1.02297	0.978638	1.03363	1.02871	1.00593	1.1453	1.14898	1.01413	1.0491	1.04214	0.961781	1.02787	1.10667	1.06113	0.974192	1.03034	1.06655	1.0683	1.09585	1.08752	1.01547	0.960563	1.09539	1.04843	0.990287	1.12764	0.882334	0.964639	1.0771	1.06822	1.07503	1.10948	1.01906	1.06558	0.670452	1.01708	1.08171
8.53333	1.01504	1.05243	0.99591	1.12157	1.02931	1.06499	0.996833	1.10537	1.03934	1.05919	1.0426	1.02334	1.03948	0.961598	1.06131	1.01918	1.03017	1.12813	1.16369	1.00277	1.05487	1.03669	0.9624	1.03538	1.11592	1.07385	0.984719	1.01349	1.0742	1.07382	1.10036	1.09555	0.988245	1.0032	1.09234	1.0379	0.983748	1.14311	0.934592	0.977939	1.13282	1.07483	1.07456	1.09287	1.01589	1.08911	0.682501	1.03875	1.06555
8.6	0.977343	1.04603	0.998176	1.12735	1.05649	1.11369	1.01087	1.09375	1.04029	1.06957	1.03849	1.04948	1.05307	0.961997	1.04588	1.03717	1.02034	1.14588	1.18227	1.04065	1.07171	1.02618	0.969771	1.04909	1.09981	1.05667	1.00085	1.04321	1.08254	1.10222	1.10484	1.08946	1.01984	0.964856	1.09691	1.06939	1.01223	1.14623	0.871401	0.978521	1.10939	1.06929	1.09335	1.10999	1.04132	1.07611	0.692902	1.0575	1.07281
8.66667	0.990381	1.06808	1.01905	1.1391	1.05747	1.10519	1.02551	1.11345	1.05228	1.0895	1.02833	1.04657	1.0461	0.995632	1.08076	1.02824	1.02168	1.13864	1.1917	1.01054	1.07226	1.05717	0.984782	1.05682	1.11267	1.07103	0.984588	1.04783	1.08962	1.1082	1.10695	1.11172	1.00881	0.975207	1.10777	1.06711	1.00716	1.14553	0.924029	0.969559	1.11123	1.08382	1.10205	1.1185	1.00799	1.09375	0.691854	1.04386	1.09235
8.73333	0.966951	1.06142	1.01509	1.13205	1.0606	1.09904	1.0361	1.10239	1.05464	1.09245	1.05185	1.04289	1.02684	0.976811	1.09602	1.03907	1.02347	1.16253	1.15411	1.00711	1.09139	1.0319	0.981525	1.03857	1.11142	1.05464	1.03055	1.02553	1.07356	1.11055	1.10741	1.08928	1.01698	0.983848	1.11885	1.0582	1.01954	1.17229	0.950829	0.996909	1.10616	1.08998	1.08024	1.13347	1.02993	1.08845	0.669171	1.03708	1.10013
8.8	0.963219	1.06025	0.998239	1.12122	1.06518	1.09599	1.00221	1.10279	1.05982	1.08993	1.04777	1.09258	1.03256	0.976601	1.06548	1.02945	1.03783	1.16309	1.15182	1.01172	1.06475	1.04824	0.973254	1.05442	1.12776	1.05964	0.998426	1.03512	1.09102	1.10912	1.10013	1.105	1.01949	0.988351	1.1053	1.04393	1.00291	1.17225	0.927832	0.981551	1.09591	1.08627	1.07585	1.14376	1.02831	1.08272	0.678147	1.04711	1.07769
8.86667	0.981247	1.06305	1.00214	1.13547	1.05825	1.07266	0.996674	1.1173	1.04881	1.08281	1.05334	1.03957	1.04965	0.987172	1.07864	1.01836	1.01987	1.15533	1.1504	0.995485	1.12232	1.02671	0.953482	1.05736	1.10329	1.03494	0.98388	1.06888	1.09619	1.10868	1.08946	1.083	1.01517	0.981699	1.10748	1.03661	0.998748	1.15807	0.908213	0.990806	1.10912	1.07685	1.08302	1.11973	1.02511	1.07303	0.649907	1.05283	1.0622
8.93333	0.995322	1.04818	0.996834	1.1194	1.05094	1.0867	0.987013	1.10766	1.04603	1.08373	1.06002	1.01721	1.04174	0.961228	1.08697	1.01189	1.04027	1.13834	1.16408	1.03937	1.0826	1.0422	0.980944	1.04611	1.12345	1.04315	1.01419	1.05129	1.08346	1.09672	1.09026	1.0952	1.01931	0.985393	1.11305	1.06242	1.02379	1.15574	0.944232	0.929987	1.10796	1.08407	1.11223	1.09977	1.02432	1.08002	0.673011	1.0596	1.0813
9	1.00344	1.053	0.997845	1.12517	1.04747	1.08963	0.984703	1.10815	1.02791	1.07453	1.03982	1.01576	1.02031	0.959947	1.08401	1.03465	1.02195	1.13951	1.15356	1.02854	1.08361	1.03049	0.962262	1.04548	1.12454	1.02378	0.979913	1.00753	1.06828	1.08728	1.09454	1.0838	1.01443	0.997579	1.11816	1.04522	1.00109	1.14903	0.918319	0.977769	1.12584	1.08887	1.09455	1.10695	1.01927	1.08724	0.668341	1.03988	1.07709
9.06667	0.987547	1.06026	1.00925	1.13784	1.05124	1.09862	0.999857	1.10284	1.04199	1.07854	1.06068	1.04569	1.03497	0.991049	1.08663	1.02516	1.02332	1.14656	1.16819	1.04226	1.08774	1.04304	0.966898	1.05092	1.11642	1.05439	1.01127	1.04276	1.08586	1.0882	1.0972	1.08958	1.02018	0.977369	1.09895	1.0705	0.985947	1.15549	0.943483	0.928005	1.12113	1.07682	1.08593	1.11342	1.02327	1.09377	0.653401	1.04481	1.08513
9.13333	0.982773	1.06309	0.995773	1.12275	1.07725	1.07898	1.00275	1.10578	1.03666	1.08369	1.07579	1.01683	1.05639	0.983178	1.05617	1.01678	1.01352	1.14824	1.15198	1.0263	1.08333	1.02805	0.974233	1.0289	1.10867	1.06278	1.01386	1.06227	1.10339	1.1013	1.10579	1.10311	0.994491	0.981372	1.11313	1.05371	1.00187	1.14937	0.919079	0.964639	1.10919	1.08769	1.09088	1.1269	1.02258	1.07925	0.656802	1.03432	1.08946
9.2	0.982116	1.04701	0.981573	1.13148	1.06332	1.06365	0.983003	1.10903	1.03805	1.07691	1.05088	1.03965	1.03244	0.940068	1.06107	1.01135	1.03555	1.14305	1.17189	1.01373	1.09421	1.0522	0.964804	1.04502	1.13091	1.07597	1.01754	1.02221	1.06963	1.09453	1.09847	1.09396	0.994287	0.991599	1.09887	1.05996	1.01238	1.15366	0.908532	0.964363	1.12614	1.08211	1.1053	1.1271	1.01872	1.08791	0.649789	1.01523	1.06594
9.26667	0.969145	1.06649	1.0073	1.12726	1.06892	1.10675	0.993385	1.08953	1.04644	1.08376	1.05424	1.05539	1.03817	0.972321	1.07104	1.00631	1.01993	1.16088	1.16068	1.03855	1.09126	1.03168	0.973592	1.05742	1.12501	1.07542	1.00356	1.04717	1.08551	1.10572	1.0971	1.10572	1.02475	0.981649	1.09123	1.03795	1.00725	1.17202	0.891924	0.994049	1.11782	1.08929	1.0846	1.13299	1.03039	1.08778	0.657196	1.04877	1.05817
9.33333	0.983977	1.06046	0.998356	1.11438	1.05744	1.08633	1.02335	1.09419	1.03793	1.08959	1.03414	1.01892	1.07628	0.989377	1.111	1.00166	1.02393	1.15066	1.16177	1.00601	1.08408	1.03536	0.969003	1.06783	1.13941	1.04437	0.983847	1.03948	1.08869	1.11216	1.10326	1.09793	1.02119	0.990827	1.11098	1.0315	1.00016	1.17435	0.913991	0.952771	1.1449	1.0954	1.11743	1.11195	1.0065	1.08636	0.644429	1.03826	1.05782
9.4	0.981448	1.07409	0.99927	1.12774	1.05543	1.12471	1.02962	1.09796	1.044	1.10196	1.05046	1.02886	1.03201	0.984401	1.07229	1.01363	1.03706	1.17481	1.17314	1.03992	1.05322	1.0652	0.978222	1.04722	1.11321	1.07577	1.00228	1.03349	1.09758	1.10794	1.10616	1.09191	0.998851	0.952707	1.10913	1.05031	0.988928	1.1881	0.875522	0.990114	1.07637	1.07521	1.08656	1.11975	1.02111	1.07497	0.648011	1.06097	1.09136
9.46667	0.98568	1.06844	1.01767	1.12653	1.07255	1.0917	1.03777	1.10763	1.05104	1.08438	1.06346	1.03211	1.08034	0.983536	1.08515	1.03273	1.02093	1.18195	1.15546	1.031	1.08783	1.05756	0.965122	1.05722	1.10895	1.06656	0.991325	1.02535	1.09789	1.10847	1.10606	1.09028	1.01486	1.00881	1.11091	1.0505	1.01996	1.16282	0.883516	0.952817	1.13424	1.06765	1.09341	1.12093	1.02807	1.07927	0.648009	1.04871	1.09431
9.53333	1.00523	1.06546	0.993403	1.13686	1.05184	1.10562	0.9883	1.1087	1.03749	1.0851	1.02795	1.05129	1.06864	0.961527	1.08906	1.0141	1.02369	1.15223	1.15389	1.03097	1.07431	1.04173	0.976165	1.05999	1.12517	1.0716	0.999592	1.04124	1.0687	1.09979	1.09988	1.08775	1.00801	0.971676	1.10174	1.04978	0.967969	1.17986	0.92495	0.951065	1.09374	1.0846	1.07564	1.12441	1.01339	1.08016	0.637248	1.03554	1.05831
9.6	0.998291	1.06431	0.992651	1.12252	1.075	1.07374	0.99017	1.09605	1.05304	1.09002	1.06801	1.05612	1.03809	0.974106	1.06548	1.029	1.02726	1.15516	1.13722	1.0186	1.06163	1.04437	0.964952	1.04865	1.11452	1.05962	0.985366	1.01215	1.04606	1.11092	1.09598	1.07694	1.01501	0.980073	1.08244	1.06199	0.979214	1.17292	0.911593	0.942256	1.09378	1.08573	1.09384	1.11888	1.02155	1.07724	0.627926	1.05327	1.07773
9.66667	0.992103	1.07079	1.03259	1.12244	1.07094	1.09353	1.04434	1.11842	1.03306	1.08545	1.04458	1.03984	1.0439	0.965168	1.07477	1.02418	1.02737	1.15066	1.16711	1.00422	1.07421	1.05182	0.969207	1.07683	1.1148	1.06508	0.999804	1.05105	1.07742	1.10774	1.11479	1.0881	1.0177	0.961257	1.10338	1.06944	0.999964	1.17965	0.920968	0.987761	1.11906	1.07779	1.08766	1.10916	1.01095	1.08227	0.626133	1.02876	1.09299
9.73333	1.01293	1.07472	0.981337	1.14574	1.07153	1.10446	1.03779	1.122	1.0426	1.09912	1.04891	1.04707	1.05704	0.974442	1.07595	1.00546	1.02977	1.1713	1.16968	1.04292	1.06998	1.05451	0.983624	1.05286	1.14718	1.07942	1.0016	1.04673	1.08095	1.11209	1.10018	1.08026	1.01627	0.948595	1.11338	1.04412	1.01204	1.16098	0.938395	0.97697	1.09187	1.08976	1.09885	1.10955	1.04144	1.08688	0.63179	1.04785	1.08783
9.8	0.975934	1.07313	0.985318	1.12971	1.05838	1.13205	0.992282	1.13866	1.05418	1.1088	1.09028	1.03511	1.03629	0.975862	1.09251	1.0292	1.04285	1.16794	1.14924	1.02962	1.05673	1.04141	0.98169	1.06408	1.11472	1.08196	1.00386	1.02731	1.07071	1.11063	1.10017	1.08244	1.01522	0.974048	1.12008	1.0325	1.00085	1.19062	0.871875	0.936459	1.10261	1.07662	1.08057	1.10941	1.02227	1.07415	0.620942	1.05931	1.06948
9.86667	0.981826	1.06975	0.984804	1.14504	1.05727	1.08685	0.998305	1.12458	1.0632	1.10496	1.03745	1.01412	1.08329	0.977785	1.08468	0.999891	1.03778	1.18069	1.17691	1.0479	1.09511	1.03629	0.972427	1.0741	1.12347	1.0453	0.968956	1.02686	1.08219	1.11901	1.0888	1.08225	1.03247	0.978186	1.11126	1.05189	1.01253	1.18271	0.920725	0.982304	1.09941	1.09206	1.09773	1.12708	1.03262	1.08595	0.631005	1.0646	1.08041
9.93333	1.00913	1.07461	1.01457	1.14024	1.07381	1.05946	0.995927	1.10739	1.053	1.10631	1.05705	1.03473	1.05836	0.985018	1.07862	1.02275	1.03422	1.17441	1.16467	1.04734	1.09461	1.06699	0.981557	1.07108	1.13241	1.0265	1.00658	1.03607	1.08351	1.12621	1.09564	1.07746	1.07407	0.973202	1.12948	1.06767	1.0168	1.1784	0.905092	0.967991	1.1052	1.10278	1.11495	1.1264	1.04512	1.08422	0.62318	1.06758	1.06821
10	0.972737	1.08222	1.00968	1.14963	1.08004	1.11322	1.01991	1.13387	1.04878	1.11678	1.07945	1.04547	1.04615	0.971242	1.06535	1.02757	1.03838	1.17906	1.18237	1.0285	1.07449	1.04501	0.982032	1.06894	1.13405	1.05667	1.04467	1.0484	1.11416	1.13427	1.10438	1.09122	1.03331	0.970854	1.1215	1.05275	1.02991	1.20956	0.883033	0.977784	1.11628	1.08622	1.10495	1.13499	1.02193	1.10091	0.626184	1.07652	1.08963
[truncated: 331 more columns]

## Sheet: Fig.2b
Here is KMG (Mg2+) data. TMRE (MMP) data is located below.
	Experiment 1
Time(min)	Cell 1	Cell 2	Cell 3	Cell 4	Cell 5	Cell 6	Cell 7	Cell 8	Cell 9	Cell 10	Cell 11	Cell 12	Cell 13	Cell 14	Cell 15	Cell 16	Cell 17	Cell 18	Cell 19	Cell 20	Cell 21	Cell 22	Cell 23	Cell 24	Cell 25	Cell 26	Cell 27	Cell 28	Cell 29	Cell 30	Cell 31	Cell 32	Cell 33	Cell 34	Cell 35	Cell 36	Cell 37	Cell 38	Cell 39	Cell 40	Cell 41	Cell 42	Cell 43	Cell 44	Cell 45	Cell 46	Cell 47	Cell 48	Cell 49
0.0833333	1	1	1	1	1	1	1	1	1	1	1	1	1	1	1	1	1	1	1	1	1	1	1	1	1	1	1	1	1	1	1	1	1	1	1	1	1	1	1	1	1	1	1	1	1	1	1	1	1
0.166667	0.975413	1.00665	1.02844	0.938782	1.00713	0.970327	0.992774	0.976177	0.959488	0.998633	0.991471	0.975466	0.969598	1.00107	1.03017	0.976555	1.00207	0.992143	1.04864	0.997008	1.01819	1.03059	1.00072	0.961142	0.998565	1.00984	0.959662	0.968998	1.00933	1.01614	1.01196	0.976798	1.04086	0.901504	0.989844	0.980576	0.975889	0.977582	0.979296	1.00935	0.988627	0.958996	1.02289	0.998005	0.989013	1.0031	1.01257	0.982105	1.02125
0.25	0.97552	1.0203	1.04362	0.91989	0.994618	0.977949	1.00364	0.972416	0.989473	0.98329	0.98831	0.9914	1.05845	0.983553	0.99221	0.961993	0.979797	1.00323	0.986137	0.9979	1.00441	1.03189	0.970631	0.978335	1.01216	0.988126	0.946868	0.950726	1.02143	1.02026	1.0051	0.956928	0.98641	0.967725	0.975225	0.98101	1.02654	0.975452	0.981601	1.0155	0.985643	0.978836	1.00304	0.985657	0.988929	1.00247	1.01309	0.974495	1.00219
0.333333	0.983326	1.00942	1.05482	0.947134	1.01884	0.968908	1.00068	0.977818	0.993291	0.989674	1.04091	0.98804	1.02278	0.974015	0.993873	0.963226	0.968007	1.01517	1.03542	1.00171	0.996343	1.03713	0.993367	0.934124	1.00165	0.969806	0.944531	1.00147	0.950416	0.971902	1.00103	0.970907	0.90684	0.940324	0.986505	0.972065	1.00344	0.965653	0.987788	1.00874	0.997015	1.01499	0.973881	1.00669	1.00424	0.987707	1.00643	0.975836	1.00613
0.416667	0.983171	1.00345	1.03745	0.918235	1.02924	0.959809	1.02448	1.00386	0.99733	0.989655	0.998544	0.991759	1.01458	0.994465	1.02941	0.985383	1.00304	1.02423	1.08789	1.00758	0.978814	0.99629	0.991685	0.980552	1.02257	0.995326	0.952823	1.01672	0.992054	0.989874	0.994534	0.980702	0.997939	0.965672	0.991282	0.966338	1.00592	0.991615	0.99602	1.02478	1.00248	1.01177	0.955256	0.996012	1.00076	1.02886	1.00203	0.969075	1.00889
0.5	0.990429	1.01961	1.00007	0.95616	1.01631	0.994187	0.991589	0.980844	0.986059	0.984596	1.02147	1.00641	0.997241	0.980569	1.01504	0.990147	0.980511	1.03076	0.969513	0.995094	0.984601	1.01091	0.992448	0.954941	1.00745	1.01603	0.951579	1.01864	1.00618	1.01342	1.0033	0.980854	1.02924	0.944468	1.01057	0.979004	1.00012	0.978765	1.00201	1.00815	1.0101	1.00872	0.991577	0.991453	1.00615	1.01976	1.00303	1.00906	1.01605
0.583333	0.975067	1.01203	1.05718	0.92401	1.00084	0.961622	0.99726	0.959808	0.998102	0.978763	0.975893	0.977553	1.01263	0.986338	1.02008	0.993052	0.962048	1.02451	0.999581	1.01168	0.985263	0.997084	0.985845	0.922593	1.00694	1.01311	0.980065	1.0015	0.976653	0.967673	0.994125	0.963192	0.984751	0.934579	0.974185	0.986792	1.04438	0.986881	0.991012	1.00219	1.00922	0.975637	0.949097	1.00591	1.0114	0.992532	1.01319	0.996959	1.01349
0.666667	0.978977	1.01228	1.02182	0.877873	1.01095	0.962666	0.992109	0.979504	1.00767	0.978208	0.997839	0.990085	0.999228	1.00854	1.01108	0.988781	1.00418	1.01474	1.04008	1.00775	0.995677	0.961085	1.01627	0.956599	0.990187	1.01726	0.930291	0.992417	1.00322	1.00256	0.992126	0.959346	0.985424	0.954564	0.976319	0.992791	0.976904	0.992479	0.991709	0.985719	0.996539	0.974902	0.988536	0.984744	0.994331	1.02379	1.00077	0.985375	0.978096
0.75	0.94755	0.987477	1.0007	0.9068	1.01062	0.958093	0.988474	0.978737	0.976753	1.00438	1.05531	0.986726	0.98042	0.975603	1.02086	0.970118	0.964914	0.99998	1.04382	1.06791	0.997195	1.00108	0.986889	0.920448	0.994597	0.987921	0.963603	0.998666	0.992689	0.992733	1.00264	0.95614	0.992823	0.931517	0.98999	0.992086	0.988414	0.970853	0.99167	1.01384	0.977245	0.974537	0.993285	1.00594	1.00273	0.998809	0.996574	0.995218	0.989346
0.833333	0.984768	0.999522	1.06432	0.976033	0.988507	0.965228	0.985029	0.967887	0.971206	0.97654	0.982875	1.00569	1.01539	0.970998	1.01102	0.941584	1.02571	0.97755	1.03604	0.984951	0.993173	1.0186	1.009	0.964003	1.02209	0.99769	0.976866	0.973777	1.01844	1.00532	0.995254	0.985478	1.06275	0.906691	1.01322	0.974035	1.0373	0.984085	0.985517	0.996964	1.00396	0.979254	0.999406	1.01127	0.996232	1.02679	1.01204	0.972492	1.00089
0.916667	0.948957	1.0122	1.03802	0.938613	1.01003	0.977989	1.00093	0.986918	0.986247	0.998657	1.03659	1.00449	0.98145	0.981062	1.00547	0.974485	0.973867	1.01267	1.04806	0.993079	0.997666	1.06041	1.03228	0.962501	1.01326	1.00974	0.950422	0.995757	1.01629	1.05052	1.00889	0.979357	1.00924	0.985482	1.00954	0.996675	1.03401	0.994459	1.00795	1.02074	1.00821	0.990544	0.988128	0.992719	1.01006	1.02078	1.00619	0.981686	0.993718
1	0.946941	1.00652	0.970761	0.889729	1.00326	0.966264	1.00479	0.968055	1.01335	0.983156	1.01662	0.974669	1.03018	0.961824	1.01724	0.990071	1.00754	1.00316	1.01752	1.02529	1.00751	1.00192	0.988228	0.955765	1.01776	0.999731	0.944531	1.00026	1.00388	1.00374	0.980877	0.977621	0.914017	0.915151	0.988256	0.985311	1.01183	0.951444	1.00703	0.974812	1.01349	0.975082	1.00282	0.997416	0.992012	1.01154	0.99411	0.97549	1.00248
1.08333	0.949564	1.00114	1.0206	0.905959	1.0018	0.956255	0.999902	0.970271	0.966887	0.992467	0.953243	0.985484	0.988885	0.985468	1.00221	0.949538	0.985686	1.01282	1.0914	1.01137	0.962881	1.01751	1.02074	0.95314	1.00573	0.996901	0.948975	1.0061	0.994806	0.977173	0.99786	0.972368	0.966496	0.947113	0.9822	0.973186	0.992127	1.00645	0.999952	0.985227	1.02265	0.983848	1.00475	0.993728	1.0037	1.03925	1.02261	0.986854	1.0083
1.16667	0.95072	1.04718	1.08776	0.974324	1.06635	0.999078	1.05579	1.00122	1.0052	1.03613	1.01587	1.03534	1.08355	1.04693	1.03695	0.991761	1.02933	1.04372	1.08856	1.07356	1.04552	1.07103	1.05385	1.01466	1.05052	1.05167	1.00258	1.04411	1.03999	1.06108	1.05458	1.03301	1.00534	0.975385	1.0103	0.986449	1.00151	1.04156	1.04484	1.09921	1.02457	1.0087	1.02182	1.04095	1.03269	1.05953	1.05219	1.0318	1.06041
1.25	0.984805	1.04167	1.05626	0.94366	1.06613	1.00751	1.05043	1.01132	0.998412	1.04877	1.00148	1.02931	1.07199	0.997667	1.05829	0.980844	0.997234	1.02608	1.11347	1.05814	1.02529	1.07938	1.05039	1.0292	1.03861	1.02607	0.999044	1.00698	1.01788	1.0472	1.05045	1.01408	1.00157	0.970545	1.03353	1.03296	1.04649	1.03769	1.05946	1.04818	1.04959	1.03207	1.01232	1.03823	1.04644	1.0535	1.0603	1.02282	1.06753
1.33333	0.97987	1.05149	1.06375	0.934745	1.06011	0.997775	1.05247	1.00784	1.00751	1.05417	1.01853	1.01654	1.00847	1.03258	1.06541	1.01496	1.03663	1.00114	1.10722	1.04036	1.04886	1.09223	1.08249	0.97205	1.04815	1.03317	0.983136	1.05111	1.02108	1.04559	1.07861	1.01821	1.00677	0.933988	1.04541	1.01252	1.04854	1.02182	1.04104	1.0643	1.02323	1.03161	1.06255	1.03318	1.02763	1.03911	1.0441	1.01172	1.04969
1.41667	0.992348	1.03764	0.978425	0.947078	1.06668	0.980892	1.03182	0.986963	1.00122	1.05301	0.994063	1.02291	1.05724	1.00337	1.05301	0.949842	0.965926	1.03039	1.03595	0.997396	1.03242	1.08854	1.03948	0.993203	1.02987	1.03811	0.993571	0.997058	1.00975	0.997945	1.05297	0.985899	1.00637	0.981757	1.0159	0.977251	1.01946	1.02079	1.02241	1.02441	1.00327	1.01148	0.932849	0.990408	0.996302	1.05048	1.02875	0.992724	1.02925
1.5	0.980847	1.04701	1.05171	0.883646	1.04228	0.9706	1.0264	0.995356	0.993163	1.04529	0.999044	1.01458	0.997241	1.0116	1.03558	0.972966	0.971671	1.02678	1.05107	1.00512	1.03246	1.08481	1.033	0.944246	1.01312	0.996039	0.95734	1.01383	1.01021	0.977754	1.04289	0.973665	0.974658	0.929741	1.02083	0.98663	1.03436	0.997397	1.02953	1.01304	1.00201	1.01466	0.99488	1.01468	1.01407	1.0539	1.00619	0.964945	1.02721
1.58333	0.937169	1.03011	1.05452	0.958879	1.03984	0.995891	1.00054	1.01477	0.987176	1.05005	0.967411	0.99888	0.995989	0.996333	1.03479	1.00178	0.98111	1.02539	1.01476	0.937759	0.996062	1.07717	1.03709	0.973542	1.02352	1.01873	0.95547	1.03046	1.0155	1.01258	1.03425	0.962932	0.991479	0.927059	1.0298	1.00611	1.07988	0.995846	1.03939	1.03352	0.994677	1.01153	1.01762	1.0095	1.00475	1.03539	1.01994	0.968184	1.02378
1.66667	0.950363	1.01569	1.02424	0.929195	1.03628	0.954731	0.994261	0.974085	0.969189	0.975139	0.999	0.997151	0.981377	0.984236	1.01655	0.912519	0.961749	0.980571	1.00441	0.976303	1.00076	1.00512	1.03555	0.946201	1.00348	1.00524	0.941819	1.01283	1.00373	0.992733	1.00136	0.944745	0.968918	0.908747	0.995409	0.979383	1.01619	0.991898	0.984815	1.00183	0.992481	1.00449	0.954107	1.00905	0.992489	1.01655	1.01031	0.969127	1.01031
1.75	0.947108	1.01309	1.03628	0.943239	1.024	0.964486	0.98723	0.981187	0.966054	1.00108	0.972049	1.00094	0.981561	0.989436	1.0306	0.950907	1.00183	0.999429	1.04396	0.93678	0.994605	1.05358	0.983961	0.942089	1.00453	1.01237	0.958742	0.975539	1.00441	0.997408	0.988878	0.970376	0.921372	0.936981	1.01877	0.976347	0.994233	0.964231	0.981654	0.99866	0.988429	0.993104	1.05728	1.00746	0.973324	1.00628	1.00274	1.00995	1.01091
1.83333	0.948253	1.00853	0.97325	0.927794	1.0078	0.960723	0.99621	0.959144	0.976009	0.967582	0.944828	0.974875	0.978285	0.986583	1.01652	0.925276	0.92853	0.989919	0.999386	0.942536	0.981291	1.02909	0.991749	0.943375	1.00574	1.01892	0.938728	0.994255	0.965811	0.99729	0.986645	0.955707	0.981791	0.966227	1.00376	0.959995	0.990072	0.981347	0.989917	0.992333	0.993246	1.01881	0.947985	0.993465	0.98715	1.0118	0.998118	0.979495	1.01053
1.91667	0.939208	1.00207	1.00236	0.920085	1.01213	0.961136	0.99964	0.962069	0.995305	0.981938	0.97546	0.968691	0.98112	0.985427	1.0039	0.9409	0.978487	0.962774	0.985942	0.956981	0.96591	0.995429	0.9929	0.926587	1.01398	0.99945	0.950946	0.947295	0.991815	0.97147	0.981636	0.942716	0.995919	0.948471	0.985825	0.953654	1.01854	0.964867	1.0125	0.996625	0.984357	1.00731	0.984157	0.992314	0.982446	1.00905	0.988404	0.952281	0.997157
2	0.960909	1.00138	0.948713	0.915993	1.02745	0.953683	1.00162	0.970103	0.968431	0.971515	0.973687	0.972945	1.00537	0.958826	1.00441	0.979687	0.984232	0.939365	0.981284	0.969326	0.997133	1.02929	1.00069	0.948217	0.996257	0.99715	0.944797	0.985371	0.979322	0.954569	0.98622	0.959221	0.943575	0.950351	0.989318	0.940861	0.998465	0.986053	0.967833	0.995692	0.977664	0.984079	0.960969	0.969752	0.994343	1.0178	0.993255	0.939168	0.996271
2.08333	0.976749	1.00287	0.981362	0.90593	1.00799	0.954679	0.998392	0.956286	0.960082	1.00224	0.969298	0.957986	1.0028	0.964102	1.00402	0.948818	0.925649	0.952142	1.01238	0.961801	0.979165	1.00223	0.97809	0.951794	0.990097	0.968166	0.946941	0.963805	1.01272	0.997141	0.993756	0.948561	0.962325	0.90878	0.98297	0.94386	0.979924	0.98243	0.995572	1.01057	0.969242	0.996807	1.00449	0.970322	0.968002	0.996596	1.00141	0.956685	1.00104
2.16667	0.926252	0.992544	0.967651	0.909686	1.01275	0.936672	0.999689	0.971912	0.943313	0.97569	0.940597	0.955874	0.964334	0.977833	1.00991	0.891104	0.956716	0.97796	1.00834	0.979555	0.999168	1.01288	0.99452	0.957123	0.992588	0.998057	0.933685	0.987839	0.982714	0.993061	0.987081	0.943056	0.959588	0.976046	0.972466	1.01836	1.02055	0.976061	0.974406	0.986447	1.00489	1.00107	0.955405	0.98556	0.982997	0.978649	0.99071	0.970689	1.00019
2.25	0.92524	0.993943	1.01354	0.885945	0.986418	0.943367	0.981321	0.929941	0.923756	0.96018	0.936505	0.971217	0.959366	0.936665	0.978885	0.933364	0.951312	0.928631	1.02354	0.975182	0.984609	0.971973	0.980178	0.943734	1.00352	0.996653	0.94407	0.964925	0.956923	0.939768	0.97817	0.934991	0.964657	0.907389	0.957805	0.960899	0.993092	0.951444	0.972169	0.99319	0.956326	0.982045	0.982525	0.973844	0.972096	0.986671	0.983213	0.906481	0.998658
2.33333	0.929471	1.008	0.980191	0.94307	0.997861	0.946785	0.968891	0.923714	0.96798	0.967495	0.923495	0.948764	1.01023	0.956302	0.988898	0.950051	0.954049	0.939897	0.97593	0.971915	0.963271	1.04084	0.990222	0.91432	0.980664	0.989701	0.942359	0.957771	0.949512	0.956833	1.00123	0.935199	0.997757	0.867105	0.981486	0.959833	0.980047	0.948529	0.995762	1.00798	0.976785	0.981447	0.903984	0.988677	0.980446	0.952014	0.977504	0.958215	0.980876
2.41667	0.953938	1.00439	1.02752	0.891579	0.976915	0.943894	0.996487	0.964686	0.946222	0.973376	0.950627	0.964583	1.02061	0.964424	1.03	0.943274	0.948889	0.979592	1.03328	1.0299	0.987419	1.00908	0.977125	0.944485	0.983932	0.976617	0.928745	0.978755	0.977042	0.984023	0.985436	0.948393	1.00229	0.954182	0.971075	0.996116	0.999034	0.9591	1.00296	1.00704	0.976607	0.990983	0.979854	0.993105	0.997414	1.00691	1.00239	0.980669	0.986374
2.5	0.940888	1.028	1.00664	0.882106	0.99364	0.916824	0.986253	0.951737	0.953091	0.972776	0.901822	0.981758	0.96669	0.97626	0.986891	0.909841	0.921472	0.97553	1.02201	0.977656	0.95294	1.00106	0.971457	0.945414	0.985657	0.987424	0.917512	0.939668	0.970208	0.952678	1.00421	0.943906	0.968021	0.850742	0.977359	0.92888	0.960094	0.958067	0.995494	1.03026	0.963686	0.979715	0.961453	0.97525	0.972875	0.96764	0.966722	0.963865	0.987977
2.58333	0.934726	0.995722	0.991563	0.915936	0.985494	0.936615	0.974703	0.936715	0.948211	0.9554	0.956335	0.933524	0.988885	0.949227	0.976474	0.902229	0.944569	0.996042	0.996151	0.957786	0.966746	0.989266	0.945218	0.914606	0.979087	0.970281	0.927775	0.968034	0.950598	0.956312	1.00482	0.927474	0.996323	0.914211	0.950173	0.940987	1.00654	0.971405	0.980013	1.02267	0.978413	0.9893	0.958596	0.975381	0.969023	0.954012	0.969127	0.940447	0.985762
2.66667	0.930388	0.98382	0.997635	0.846955	0.988768	0.939564	0.9872	0.930539	0.948267	0.951805	0.943054	0.959288	0.954656	0.958095	0.978831	0.977161	0.978059	0.967245	0.983712	0.965039	0.973684	1.01191	0.952257	0.921031	0.983174	0.988126	0.923064	0.955168	0.970435	0.968984	1.00138	0.913144	0.925546	0.913656	0.952263	0.95134	0.986433	0.940107	0.96375	0.976754	0.962756	0.987761	0.965458	0.990083	0.990143	0.994991	0.965772	0.928967	0.991986
2.75	0.937253	0.982744	1.00229	0.898783	0.993174	0.940104	0.967112	0.94567	0.952949	0.950114	0.92859	0.940152	0.946117	0.942564	0.999138	0.916657	0.988808	0.93008	1.0125	0.970822	0.968396	0.972172	0.968078	0.921687	0.974006	0.983872	0.951666	0.977346	0.969548	0.954094	0.999727	0.928653	0.923572	0.881381	0.95758	0.956075	1.02921	0.962001	0.962655	0.986151	0.956402	0.994722	0.972471	0.993579	0.974544	0.976237	0.967869	0.933591	0.966362
2.83333	0.958372	0.993697	0.985317	0.909827	0.992573	0.929214	0.973128	0.950059	0.937835	0.956748	0.929933	0.937407	0.974899	0.969232	0.977781	0.913468	0.939979	0.99894	1.00895	0.961196	0.953073	0.993749	0.989676	0.938869	0.97232	0.977643	0.937577	0.953422	0.960881	0.929464	0.983215	0.933166	0.937566	0.904846	0.935956	0.966898	0.990222	0.948649	0.958753	1.00436	0.98079	1.0115	0.952956	0.98044	0.961917	0.954073	0.972742	0.939502	0.978654
2.91667	0.938206	0.968825	1.00298	0.865876	0.981327	0.915455	0.962361	0.944707	0.912515	0.952491	0.895751	0.955162	0.988407	0.92368	0.998943	0.939439	0.952823	0.98149	0.955121	0.978246	0.973949	0.943835	0.973886	0.920315	0.974201	0.97122	0.925005	0.937752	0.959009	0.932532	0.979445	0.927813	0.945772	0.914107	0.959918	0.979836	1.02022	0.931992	0.957282	1.00607	0.974265	0.970573	0.943125	0.976725	0.961316	0.947926	0.968665	0.929083	0.951532
3	0.941614	0.954669	0.996565	0.888243	0.969968	0.924241	0.946713	0.91777	0.946682	0.941634	0.945578	0.941594	0.973352	0.9609	0.967835	0.913734	0.911307	0.981878	0.981536	0.970635	0.956345	1.01877	1.01015	0.914986	0.966815	0.949662	0.933973	0.92524	0.967174	0.945799	0.938492	0.925166	0.984123	0.912053	0.946293	0.941529	1.00045	0.957211	0.933503	0.945919	0.956063	0.979168	0.951064	0.991691	0.944172	0.968032	0.966829	0.934062	0.962229
3.08333	0.907376	0.975597	0.99761	0.905959	0.974988	0.929295	0.938797	0.899848	0.937003	0.955381	0.925156	0.948277	0.947036	0.976423	0.978467	0.931295	0.954306	0.936488	0.935653	0.96101	0.975926	0.948495	0.940219	0.936437	0.955656	0.96904	0.926171	0.932086	0.937464	0.968015	0.949326	0.922808	0.890021	0.929043	0.927109	0.921165	0.977101	0.939145	0.943505	0.961853	0.950588	0.991068	0.91671	0.990724	0.951427	0.966326	0.950653	0.918484	0.946989
3.16667	0.939053	0.965802	0.957522	0.840677	0.979607	0.906137	0.946519	0.946456	0.946494	0.933545	0.897571	0.944352	0.926499	0.930057	0.975047	0.912405	0.948646	0.957184	1.02731	0.943384	0.980013	0.962166	0.951587	0.924108	0.975214	0.958202	0.901683	0.958262	0.954135	0.95576	0.961628	0.918879	0.983271	0.900077	0.932083	0.960087	1.01624	0.961463	0.940425	0.95294	0.966333	0.985913	0.957	0.971033	0.95342	0.981761	0.960573	0.950656	0.963293
3.25	0.928434	0.967151	1.03581	0.88743	0.970288	0.925644	0.953215	0.926835	0.96702	0.94304	0.912329	0.936518	0.962016	0.941339	0.982971	0.900768	0.938153	0.944773	0.959221	0.939197	0.955303	0.990548	0.925145	0.917836	0.97925	0.9347	0.909673	0.915114	0.952407	0.9363	0.9551	0.942075	0.941916	0.874905	0.951069	0.959038	0.988588	0.931362	0.959859	0.979333	0.944079	0.997756	0.861578	0.975662	0.953991	0.980678	0.956555	0.93836	0.953151
3.33333	0.919066	0.97069	0.962549	0.877591	0.96074	0.911305	0.956281	0.901707	0.932647	0.939537	0.905917	0.943438	0.975967	0.945027	0.980938	0.898964	0.923953	0.978797	0.992999	0.92694	0.962356	0.988405	0.953098	0.918564	0.977654	0.972688	0.892715	0.938733	0.947188	0.92062	0.996898	0.90935	0.930523	0.85478	0.938692	0.940861	1.00094	0.949525	0.975535	0.979282	0.969029	0.997786	0.950285	0.986913	0.95748	0.94858	0.9478	0.932165	0.948105
3.41667	0.927504	0.963821	0.959689	0.882694	0.966607	0.919316	0.946096	0.91783	0.931265	0.940498	0.912625	0.932964	0.97339	0.947167	0.971236	0.954664	0.918379	0.970305	0.941259	0.942234	0.96169	0.963182	0.959342	0.898092	0.97649	0.941728	0.922524	0.925118	0.954543	0.953646	0.971272	0.902744	0.942544	0.888483	0.958341	0.915636	1.00525	0.954486	0.951163	1.01203	0.943031	0.992472	0.977777	0.984331	0.955223	0.963468	0.964406	0.941924	0.970312
3.5	0.939231	0.975081	0.938337	0.930878	0.968322	0.920827	0.974533	0.943613	0.938617	0.949471	0.938779	0.958667	0.959919	0.936358	0.972077	0.944603	0.954335	0.964734	1.03263	0.926911	0.940285	0.959494	0.92502	0.918838	0.951065	0.945754	0.903545	0.986704	0.925185	0.960615	0.98111	0.922856	0.927922	0.893217	0.935897	0.916521	0.965443	0.948273	0.948611	0.991578	0.955173	0.998347	0.932663	0.944166	0.967649	0.975476	0.960229	0.913149	0.955229
3.58333	0.913346	0.974615	1.02239	0.880423	0.967373	0.928124	0.966097	0.935067	0.941797	0.966968	0.921314	0.93843	0.954177	0.93109	0.949918	0.927174	0.909255	0.95	0.97024	0.926149	0.949523	0.987433	0.970911	0.911434	0.94911	0.947352	0.911054	0.918991	0.957106	0.937162	0.985988	0.937623	0.936399	0.884097	0.942286	0.950076	0.974452	0.945025	0.961246	0.995098	0.957813	0.966713	0.892447	0.972912	0.949644	0.961217	0.953883	0.912122	0.974485
3.66667	0.900868	0.97261	0.955234	0.884431	0.959931	0.911381	0.958862	0.923787	0.935588	0.94691	0.948058	0.942076	0.968532	0.932828	0.965168	0.915822	0.909125	0.921364	0.979026	0.94078	0.950529	0.993551	0.992775	0.912137	0.95604	0.924564	0.917878	0.963468	0.955447	0.954495	0.954144	0.920062	0.93474	0.888761	0.931681	0.913088	0.9824	0.951797	0.957369	1.00872	0.931789	0.969114	0.887586	0.992095	0.948953	0.961333	0.962971	0.915644	0.962357
3.75	0.915777	0.973157	0.989547	0.885608	0.957891	0.920318	0.9294	0.925004	0.934219	0.928553	0.886064	0.958978	0.974493	0.930843	0.949338	0.898888	0.933377	0.976061	0.904274	0.956651	0.937836	0.960488	0.963795	0.902861	0.975587	0.9237	0.905128	0.919006	0.93558	0.936269	0.984733	0.911304	0.921418	0.889144	0.919771	0.950274	0.983413	0.908782	0.961061	0.991536	0.970977	1.0035	0.885062	0.985473	0.957993	0.993515	0.946838	0.906607	0.966834
3.83333	0.919222	0.982608	0.953567	0.901389	0.967519	0.913989	0.944182	0.902669	0.930041	0.925833	0.898411	0.944145	0.971439	0.953934	0.973369	0.89959	0.891618	0.972938	1.00081	0.998634	0.95213	0.983613	1.01361	0.91668	0.980534	0.940723	0.909616	0.910613	0.948318	0.919027	0.964441	0.912029	0.990806	0.897675	0.936921	0.9259	1.01352	0.957168	0.949155	0.997939	0.960615	0.982606	0.906359	0.98477	0.966337	0.96217	0.946805	0.903546	0.973674
3.91667	0.938469	0.985165	0.987905	0.874032	0.969529	0.903737	0.985238	0.91917	0.937555	0.94302	0.916263	0.940524	0.988444	0.935058	0.934129	0.896191	0.928116	0.953345	0.981759	0.970002	0.959753	1.02794	0.963935	0.892642	0.950825	0.951464	0.938994	0.934459	0.95487	0.952916	0.97732	0.928017	0.914869	0.933779	0.94118	0.9403	0.984479	0.947651	0.948123	1.04446	0.951079	0.974284	0.909809	0.965729	0.974255	0.985518	0.956514	0.932511	0.974204
4	0.896029	0.970752	0.973599	0.860522	0.973876	0.924027	0.95149	0.911528	0.931222	0.956835	0.918561	0.957949	0.983143	0.941913	0.954954	0.89847	0.897649	0.944692	0.979109	0.969297	0.96198	0.945513	0.953797	0.90465	0.951765	0.944588	0.920978	0.943818	0.961208	0.934632	0.958323	0.918883	0.895359	0.900808	0.94768	0.94348	0.985196	0.939343	0.948796	1.02187	0.965979	0.975839	0.928137	0.986992	0.966826	0.947742	0.966141	0.916126	0.96706
4.08333	0.935047	0.992073	0.98691	0.847797	0.982692	0.913542	0.965227	0.912674	0.912129	0.942281	0.921654	0.959848	0.927529	0.947121	0.963042	0.878516	0.899773	0.929121	0.976431	0.957917	0.943718	0.943018	0.950309	0.935101	0.963983	0.96675	0.916246	0.90519	0.96409	0.905372	0.986018	0.922606	0.960171	0.882354	0.942567	0.917081	0.95653	0.931461	0.94597	1.03883	0.943	0.989659	0.945314	0.979534	0.97259	0.967225	0.96041	0.885716	0.975799
4.16667	0.950326	0.976522	0.998556	0.851468	0.983617	0.903661	0.943574	0.902596	0.938464	0.933786	0.931456	0.917863	0.886452	0.954898	0.94317	0.911248	0.890306	0.903568	0.937102	0.952204	0.956556	0.939241	0.962503	0.877881	0.954111	0.938047	0.906472	0.963914	0.93693	0.949834	0.979921	0.897813	0.929358	0.844406	0.928246	0.910739	0.993984	0.925495	0.949059	1.00981	0.943482	0.959312	0.921346	0.97712	0.963197	0.943932	0.937437	0.906314	0.978704
4.25	0.92331	0.989163	0.966729	0.867811	0.968894	0.897305	0.955474	0.925442	0.925837	0.919479	0.922428	0.922873	0.928522	0.92249	0.938842	0.894464	0.885688	0.922528	1.00416	0.929141	0.931659	0.989576	0.931389	0.901681	0.962687	0.958503	0.897534	0.893564	0.947351	0.91228	0.986069	0.903668	0.934292	0.87783	0.930588	0.914317	0.979478	0.946836	0.968013	0.977085	0.937249	1.00335	0.97121	0.988415	0.969919	0.964114	0.954024	0.918327	0.994903
4.33333	0.930603	1.00028	0.979495	0.871174	0.97723	0.93436	0.94684	0.919223	0.92939	0.929094	0.996223	0.920402	0.992934	0.928162	0.963666	0.898774	0.871972	0.963836	0.94904	0.948636	0.939938	0.973408	0.967705	0.916035	0.970685	0.925557	0.887507	0.909448	0.950265	0.8846	0.983979	0.921016	0.947029	0.840854	0.92738	0.956598	0.981905	0.936067	0.952376	1.01938	0.960429	0.97266	0.901572	0.966334	0.967619	0.961548	0.945469	0.890967	0.978794
4.41667	0.899998	0.986147	0.990444	0.889562	0.964314	0.930008	0.96477	0.924793	0.927886	0.942117	0.922951	0.949464	0.965476	0.941188	0.960308	0.886871	0.909068	0.953653	0.95342	0.988001	0.94335	0.984319	0.939083	0.920697	0.986413	0.942905	0.912808	0.922284	0.972821	0.933842	0.999625	0.898803	0.971655	0.892313	0.929367	0.942703	0.973809	0.951627	0.968009	1.00972	0.93055	0.99939	0.896972	0.987599	0.960603	0.952144	0.940544	0.932836	0.976813
4.5	0.923977	0.974265	0.957473	0.896317	0.966304	0.901442	0.979455	0.922532	0.934016	0.944692	0.860297	0.922294	0.903089	0.912282	0.964616	0.911816	0.897534	0.934263	0.960393	0.990404	0.942543	0.970847	0.959591	0.913019	0.962278	0.95288	0.93959	0.94411	0.947017	0.925206	0.991671	0.88744	0.868133	0.880127	0.939703	0.957809	0.932815	0.937702	0.96359	1.01772	0.936818	0.984087	0.94895	0.977594	0.962522	0.935527	0.946191	0.898546	0.956184
4.58333	0.937503	0.973573	0.96006	0.902174	0.967798	0.913143	0.948428	0.917123	0.927073	0.927794	0.912466	0.934333	0.924914	0.909859	0.938983	0.928807	0.921202	0.938202	0.97908	0.96924	0.936101	0.950417	0.968249	0.901061	0.956407	0.92248	0.920043	0.934491	0.947652	0.94026	0.992146	0.932724	0.952726	0.88911	0.932809	0.929874	0.973661	0.9523	0.93573	1.00148	0.939029	0.983914	0.927023	0.975828	0.954884	0.987054	0.941015	0.926295	0.949018
4.66667	0.909091	0.992271	1.0054	0.88373	0.964093	0.899913	0.958083	0.922088	0.926623	0.932327	0.91722	0.948406	0.981229	0.93995	0.971182	0.907754	0.93074	0.962264	0.984213	0.956563	0.950801	0.979659	0.934504	0.945439	0.965147	0.956528	0.933952	0.956086	0.95882	0.948449	0.954918	0.909783	0.950125	0.86136	0.921587	0.919123	0.973487	0.950007	0.954266	0.999542	0.945551	1.0103	0.930994	0.989609	0.960348	0.946728	0.951663	0.934964	0.972648
4.75	0.925741	0.986062	0.977106	0.86966	0.97992	0.91961	0.941471	0.933798	0.93329	0.919328	0.920858	0.944041	0.969857	0.954995	0.962166	0.887934	0.923597	0.930263	1.00137	0.997684	0.961872	1.01073	0.973934	0.892463	0.979547	0.94827	0.925862	0.940111	0.944512	0.941124	0.976839	0.930242	0.917022	0.856382	0.933988	0.913016	0.962595	0.960813	0.936402	1.0007	0.932002	1.00754	0.897232	0.997663	0.976587	0.963884	0.955622	0.911818	0.977035
4.83333	0.906375	0.971844	0.984049	0.918712	0.969386	0.940996	0.954381	0.906804	0.92671	0.923997	0.96757	0.939702	0.93246	0.960837	0.931267	0.906557	0.928073	0.96155	1.00806	0.947788	0.968041	0.966981	0.960775	0.862286	0.980632	0.951034	0.950609	0.944431	0.930636	0.917433	0.973382	0.934292	0.929222	0.888274	0.949032	0.914913	0.997995	0.947234	0.963245	1.00484	0.933394	0.996038	0.914445	0.973738	0.967387	0.96797	0.952011	0.912687	0.964299
4.91667	0.937455	0.999002	0.984198	0.920703	0.952347	0.898451	0.968682	0.929919	0.925171	0.926215	0.927636	0.938631	1.02308	0.940018	0.951399	0.902855	0.914387	0.881323	0.945359	0.951341	0.95814	0.978157	0.98868	0.899498	0.964791	0.968759	0.920964	0.893917	0.969988	0.929047	0.977841	0.929685	0.978785	0.916196	0.939612	0.913052	1.02614	0.955619	0.971672	0.969953	0.940208	0.975363	0.919567	0.981863	0.948985	0.947935	0.94921	0.94553	0.951345
5	0.922369	0.979457	0.959936	0.900296	0.964615	0.918852	0.969484	0.929904	0.944162	0.955429	0.888951	0.95115	1.01885	0.952805	0.956853	0.918232	0.930439	0.935263	0.982065	0.922321	0.955087	0.968351	0.956274	0.922641	0.970546	0.94244	0.922819	0.958078	0.964046	0.940543	0.987425	0.934496	0.9255	0.844752	0.949279	0.908372	0.97376	0.984567	0.968427	1.01728	0.936671	1.02856	0.941864	0.995537	0.977818	0.965674	0.958001	0.891041	0.986281
5.08333	0.911547	0.988098	1.01319	0.818954	0.967826	0.922154	0.970738	0.909925	0.944475	0.936144	0.938483	0.952148	1.01101	0.933641	0.950228	0.930118	0.901257	0.951183	1.04229	0.974836	0.950892	0.956623	0.974432	0.924871	0.984121	0.96403	0.930155	0.959732	0.938507	0.929539	0.989464	0.927605	0.921644	0.877759	0.943251	0.918653	0.981582	0.968731	0.948108	0.990425	0.946001	1.00004	0.903057	0.995854	0.977121	0.971074	0.964939	0.903703	0.970831
5.16667	0.919293	0.992715	0.998383	0.902623	0.988136	0.922775	0.981821	0.934302	0.928061	0.938729	0.916196	0.941229	1.04277	0.945676	0.984755	0.907241	0.941475	0.952979	1.00893	0.965959	0.948837	0.985644	0.968421	0.93485	0.978942	0.914772	0.921121	0.960774	0.97083	0.94507	0.972254	0.917101	0.939494	0.883261	0.948329	0.965615	0.977076	0.957848	0.947533	0.984014	0.955116	1.04304	0.972435	0.994212	0.965446	0.961041	0.951926	0.934156	0.966105
5.25	0.907983	0.994917	0.976734	0.856514	0.983451	0.923668	0.986992	0.937554	0.951722	0.915695	0.936322	0.958813	0.932718	0.958135	0.938842	0.907716	0.925507	0.969939	1.0366	0.9415	0.960527	0.969831	0.968779	0.892642	0.994659	0.926863	0.919985	0.954862	0.942483	0.940781	0.984591	0.918894	0.926173	0.859864	0.946404	0.920967	1.01104	0.971717	0.970323	0.980732	0.948616	0.986819	0.935928	0.978297	0.9749	0.981961	0.944448	0.906168	0.982182
5.33333	0.927206	0.998026	0.986885	0.901866	0.976418	0.908912	0.96942	0.925842	0.93319	0.929012	0.905507	0.961898	0.976998	0.93867	0.948208	0.895528	0.928787	1.03645	1.00658	0.953355	0.981507	0.977958	0.931747	0.905853	0.970844	0.976337	0.924114	0.930815	0.980466	0.952335	0.958516	0.946256	0.970308	0.879012	0.946296	0.954918	0.961827	0.975304	0.982034	0.995853	0.941984	1.0166	0.947985	0.978165	0.987191	0.984842	0.943508	0.940447	0.961753
5.41667	0.93425	1.00541	0.993953	0.879974	0.969405	0.938771	0.981244	0.929758	0.925446	0.93872	0.929773	0.943932	0.98469	0.967803	0.963216	0.914095	0.909368	0.937203	0.960087	0.943312	0.959236	0.975197	0.988182	0.915475	0.969817	0.953829	0.927293	0.917075	0.933683	0.926963	0.954341	0.935027	0.978964	0.866165	0.932021	0.947166	1.02354	0.967825	0.958874	0.965263	0.939308	1.01061	0.941121	1.00673	0.967806	0.960442	0.949665	0.926504	0.961784
5.5	0.92673	0.982037	1.00933	0.899904	0.962797	0.924566	0.975149	0.952954	0.951028	0.93212	0.905076	0.956141	1.02709	0.92773	0.948834	0.910601	0.932906	0.988633	1.03975	0.963844	0.95361	0.969831	0.94581	0.914654	0.992113	0.962736	0.934312	0.969627	0.962061	0.917671	0.970109	0.912278	0.92828	0.888099	0.949708	0.961133	0.987993	0.985834	0.972978	0.967451	0.957201	1.00588	0.957557	0.999208	0.978776	0.950738	0.953579	0.930436	0.959967
5.58333	0.946465	0.987445	1.01433	0.908006	0.992317	0.901188	0.987055	0.942315	0.928783	0.921247	0.949445	0.956817	0.9311	0.951396	0.982776	0.918916	0.929841	0.943019	1.0017	0.956219	0.957284	0.956247	0.987014	0.888362	0.957484	0.982815	0.945337	0.951997	0.95225	0.896944	0.987567	0.921131	0.908501	0.894575	0.95183	0.944058	0.998044	0.95852	0.989488	0.994954	0.949061	1.03419	0.965348	0.985288	0.982429	0.976538	0.962042	0.932584	0.996681
5.66667	0.908674	1.01511	1.01366	0.919582	0.975151	0.936557	0.958312	0.936781	0.940809	0.902166	0.920881	0.952678	1.0127	0.937288	0.964166	0.906367	0.906516	0.992286	1.04	0.963197	0.962282	0.978819	0.976705	0.904529	0.971021	0.963513	0.916584	0.949563	0.973311	0.913101	0.99838	0.944093	0.96533	0.926781	0.930159	0.918383	1.0003	0.961619	0.981761	1.00275	0.957307	1.0324	0.947392	1.00109	0.991577	0.97606	0.958979	0.911849	0.977597
5.75	0.924524	0.993554	1.00239	0.91375	0.973289	0.914278	0.988775	0.940208	0.933336	0.948954	0.952764	0.936805	0.987671	0.952771	0.961338	0.885181	0.903109	0.944366	1.02909	0.979152	0.9416	0.982685	0.985518	0.899237	0.964331	0.954055	0.929615	0.93086	0.933494	0.917582	1.00092	0.920275	0.862705	0.874556	0.945639	0.959525	1.01745	0.974873	0.980534	1.02322	0.953826	1.00616	0.892298	1.00003	0.990698	0.966434	0.963484	0.941599	0.983267
5.83333	0.913905	0.995874	0.988081	0.892504	0.991822	0.922445	0.99413	0.924888	0.940864	0.944243	0.919561	0.949464	1.00828	0.94881	0.962313	0.877074	0.887698	1.00182	1.03902	0.93619	0.964937	0.980322	0.984443	0.896851	0.988167	0.990263	0.920352	0.947432	0.971986	0.93143	0.995233	0.922861	0.959275	0.931863	0.948189	0.923405	1.01688	0.956863	0.976972	1.03592	0.974416	1.02971	0.995362	1.0115	0.999134	0.960289	0.975473	0.915905	0.995285
5.91667	0.924228	1.0269	1.03444	0.931999	0.997202	0.916046	0.992405	0.936583	0.940413	0.937401	0.912785	0.967201	0.996689	0.958436	0.952847	0.876467	0.929628	0.966	1.02965	0.957845	0.967234	0.993243	0.955885	0.903434	0.976747	0.98235	0.933269	0.968186	0.971044	0.91462	0.989221	0.932348	0.917918	0.919538	0.935847	0.978698	0.995989	0.981178	0.981318	1.04658	0.965411	1.01283	0.932922	0.993791	1.00048	0.964451	0.958397	0.927773	1.01695
6	0.936704	1.02848	1.00537	0.902651	0.984199	0.924161	0.991302	0.972998	0.952568	0.952448	0.967205	0.976896	1.01476	0.957259	0.959156	0.887363	0.908911	0.944876	1.02784	0.964707	0.951658	1.03344	0.949905	0.933825	0.98738	0.981011	0.94699	0.949701	0.971804	0.92135	1.02831	0.951381	0.941916	0.872154	0.946922	0.926224	0.969106	0.99557	1.00701	1.02871	0.955744	1.01243	0.890184	1.0101	1.00713	0.992717	0.970145	0.925896	1.00779
6.08333	0.92288	1.02661	1.01137	0.906772	1.00427	0.919987	0.993469	0.938326	0.933966	0.950336	0.938983	0.95272	0.963636	0.956357	0.95653	0.892546	0.918749	0.907936	0.95936	0.947169	0.971375	1.05753	0.917702	0.924263	1.00579	0.989907	0.936196	0.949011	0.986357	0.931996	1.01647	0.934882	0.995335	0.926745	0.929281	0.937825	0.97985	0.981467	0.997973	1.04594	0.951348	1.01326	0.948802	1.00096	1.01087	0.975876	0.976372	0.926504	1.00363
6.16667	0.900152	1.00888	0.985268	0.865455	0.9913	0.905406	1.00728	0.948942	0.927211	0.934028	0.961656	0.951971	1.02547	0.941606	0.983934	0.924764	0.89417	0.986347	1.03361	0.923717	0.967134	1.05162	0.9986	0.934004	0.994368	0.946921	0.963049	0.95477	0.995283	0.910941	1.02186	0.942629	0.96053	0.917485	0.957148	0.915709	0.970986	0.98652	0.976851	1.01031	0.946612	1.01471	0.921014	0.978253	1.00635	0.958882	0.959389	0.92185	1.02128
6.25	0.928278	1.05004	1.00943	0.887402	1.00062	0.902577	1.02	0.939443	0.940791	0.94633	0.936732	0.951893	1.03541	0.944493	0.965149	0.896477	0.929001	0.974326	1.01501	0.962794	0.970552	0.998962	0.917748	0.946416	0.979507	0.957273	0.934304	0.943741	0.988901	0.920441	1.0395	0.929137	0.924335	0.878525	0.934441	0.964639	0.993787	0.989089	0.99091	1.06155	0.956331	1.03117	0.954848	1.01113	1.02521	0.96522	0.980671	0.930761	1.00636
6.33333	0.920795	1.04872	1.03887	0.895616	1.00092	0.938672	1.0121	0.940018	0.938993	0.950152	0.912831	0.945015	0.98112	0.943062	0.956073	0.915461	0.879001	0.969306	1.0359	0.974404	0.953176	1.05137	0.96459	0.928651	0.977865	0.975376	0.915915	0.954448	0.973644	0.88676	1.02094	0.913144	0.968874	0.8709	0.930402	0.984714	1.03183	1.00166	0.971902	1.05042	0.968316	1.01271	0.923536	0.978165	1.03443	0.963999	0.977067	0.92229	1.03595
6.41667	0.896613	1.03109	0.974743	0.824783	0.992455	0.940984	1.02339	0.930787	0.942127	0.958135	0.954084	0.938649	0.940632	0.94114	0.972077	0.935263	0.880042	0.966122	0.994505	0.940565	0.972828	1.05215	0.992448	0.935732	0.980226	0.959421	0.927422	0.962719	0.960353	0.909571	1.03264	0.913457	0.94111	0.881554	0.943832	0.959091	0.941529	0.991679	0.983876	1.07246	0.959726	0.983655	0.892261	1.02695	1.02992	0.979795	0.965198	0.938916	1.02847
6.5	0.934941	1.06291	0.994027	0.873135	1.01122	0.907823	1.02028	0.927192	0.942417	0.982184	0.91715	0.96182	0.937908	0.930891	0.946989	0.862818	0.872642	0.941406	1.04162	0.941299	0.954636	1.02498	0.94472	0.89114	0.967217	0.925966	0.944402	0.946774	0.967915	0.876857	1.05829	0.918014	0.944292	0.899484	0.953141	0.934356	0.953115	0.983986	0.999163	1.08415	0.946076	1.01846	0.930325	0.977646	1.02567	0.976045	0.977089	0.94204	1.03538
6.58333	0.916111	1.03608	0.944508	0.878153	0.996148	0.927156	1.0153	0.91204	0.933869	0.966901	0.901164	0.930249	0.995547	0.963622	0.986588	0.881441	0.874068	0.959734	1.03261	0.95032	0.962518	1.00766	0.916798	0.924334	0.972356	0.960349	0.931838	0.929268	0.970227	0.864751	1.04968	0.933745	0.975869	0.869716	0.9412	0.950636	0.988613	0.975022	0.970912	1.08493	0.958091	1.01422	0.911515	1.03434	1.01722	0.951982	0.965941	0.929397	1.04195
6.66667	0.889404	1.05825	0.968945	0.851748	1.00023	0.918029	1.01671	0.910326	0.908002	0.949505	0.888861	0.958546	0.976335	0.937549	0.940133	0.885503	0.847379	0.922936	0.966222	0.934422	0.933567	1.07971	0.963841	0.908977	0.974148	0.926755	0.912449	0.914671	0.984511	0.89745	1.06808	0.909996	0.925948	0.853248	0.929301	0.899121	0.913135	0.967754	0.99188	1.12249	0.913153	0.979937	0.870817	0.979543	1.02725	0.964475	0.963103	0.928947	1.05023
6.75	0.919447	1.04708	1.01222	0.841685	0.991516	0.892951	1.03198	0.888764	0.908002	0.971037	0.912081	0.939324	0.927454	0.924337	0.921012	0.86874	0.860409	0.919038	0.987979	0.870885	0.935374	1.03344	0.92516	0.878883	0.949858	0.961775	0.886882	0.917444	0.955994	0.85872	1.06534	0.899058	0.919713	0.807291	0.911703	0.868457	0.970764	0.947163	0.982974	1.11715	0.928122	0.991609	0.842101	0.947706	1.02966	0.945699	0.966134	0.892015	1.0503
6.83333	0.859406	1.05523	0.972205	0.817215	0.993988	0.896272	1.01811	0.913053	0.888477	0.975994	0.88181	0.915648	0.956274	0.937035	0.897929	0.854199	0.868337	0.893221	0.976822	0.901444	0.909707	1.04837	0.932075	0.88004	0.953198	0.957704	0.883596	0.900978	0.971464	0.81883	1.09575	0.868439	0.908904	0.825847	0.902478	0.89249	0.943509	0.990249	0.960142	1.12541	0.905747	0.989271	0.905357	0.970717	1.03443	0.933882	0.956141	0.889762	1.05067
6.91667	0.882812	1.05518	1.00351	0.839276	0.999561	0.858856	1.02778	0.911974	0.91031	0.984484	0.873533	0.909154	0.906218	0.94164	0.926269	0.878138	0.847835	0.91214	0.968315	0.924408	0.944794	1.00837	0.899544	0.848502	0.968225	0.90117	0.902848	0.914992	0.965805	0.848298	1.05883	0.873344	0.890963	0.829538	0.916274	0.895362	0.928829	0.954253	0.982871	1.08946	0.931805	0.963153	0.900237	0.967318	1.01864	0.931962	0.963015	0.874006	1.03942
7	0.913609	1.06436	0.982655	0.85329	1.00193	0.909892	1.01392	0.890769	0.909561	0.980117	0.915763	0.941546	0.907211	0.922141	0.934424	0.858545	0.859769	0.917406	0.971355	0.949932	0.945721	1.07339	0.927357	0.86008	0.976635	0.92615	0.911126	0.926312	0.991144	0.867982	1.07992	0.882138	0.916259	0.815578	0.909175	0.910504	0.916599	0.971943	0.972773	1.12479	0.917964	0.986545	0.890184	0.980914	1.03906	0.944446	0.970134	0.933402	1.05951
7.08333	0.848883	1.07326	0.965137	0.868567	0.991403	0.890986	1.03522	0.918412	0.926314	0.980372	0.88222	0.925636	0.94976	0.909011	0.918815	0.838726	0.861251	0.886078	1.00756	0.93983	0.946048	1.06882	0.951462	0.849695	0.956421	0.92927	0.876318	0.916815	0.978763	0.870187	1.07845	0.890489	0.894281	0.816309	0.916201	0.922503	0.947148	0.964896	0.988991	1.10772	0.91764	0.96887	0.907583	0.977832	1.03117	0.922413	0.956577	0.924838	1.0531
7.16667	0.870501	1.06153	0.966779	0.830194	0.998593	0.910106	1.03617	0.891499	0.899869	0.965523	0.932434	0.938022	0.961318	0.935311	0.909343	0.852735	0.836657	0.958223	0.981312	0.909013	0.94141	1.0936	0.924243	0.869451	0.967004	0.920354	0.889679	0.910796	0.958387	0.89955	1.09518	0.872854	1.00413	0.838661	0.905809	0.90259	0.91348	0.931723	0.991124	1.11967	0.930965	0.982396	0.873117	0.993808	1.04618	0.940398	0.951275	0.891858	1.06462
7.25	0.854163	1.04568	0.950729	0.849449	0.997036	0.897136	1.02407	0.875456	0.907313	0.95309	0.877831	0.925947	0.971034	0.93551	0.933536	0.842769	0.853125	0.934304	1.00563	0.952118	0.947016	1.03536	0.904216	0.902658	0.960657	0.910983	0.887796	0.923048	0.984147	0.872971	1.06743	0.891328	0.895403	0.855302	0.897192	0.91439	0.970789	0.964166	0.959176	1.08544	0.913233	0.99959	0.856756	0.94082	1.02648	0.935657	0.953013	0.903935	1.03994
7.33333	0.887092	1.06942	0.959713	0.828539	0.994994	0.886867	1.03144	0.92052	0.912851	0.975279	0.855181	0.939324	0.954949	0.936181	0.92889	0.833732	0.845069	0.94408	0.976598	0.914969	0.948249	1.08364	0.90811	0.878704	0.96338	0.969796	0.897821	0.929038	0.978575	0.843443	1.07392	0.90716	0.938148	0.850288	0.914381	0.891875	0.967867	0.972219	0.984455	1.09984	0.925219	0.992384	0.886694	0.958728	1.04136	0.921782	0.976986	0.903442	1.04582
7.41667	0.85713	1.06622	0.90783	0.818644	0.999252	0.860422	1.04424	0.899309	0.907953	0.973337	0.873851	0.927857	0.967942	0.902751	0.929159	0.852148	0.861821	0.900364	0.92681	0.915229	0.951823	1.05064	0.908623	0.84718	0.946325	0.955675	0.886997	0.883732	0.97387	0.854805	1.07889	0.886089	0.881096	0.801477	0.892275	0.915437	0.912194	0.969906	0.995709	1.12404	0.913654	0.975537	0.921569	0.961126	1.03909	0.907047	0.952296	0.914743	1.04833
7.5	0.889999	1.06825	0.943141	0.81018	1.00153	0.892193	1.03982	0.865189	0.883652	0.970277	0.873283	0.898375	0.885716	0.897545	0.915422	0.840699	0.845639	0.871935	0.923799	0.92425	0.907084	1.10844	0.926016	0.836317	0.942061	0.94285	0.872556	0.887269	0.96328	0.83494	1.06004	0.857377	0.900247	0.778845	0.888701	0.844534	0.918705	0.954176	0.964531	1.10228	0.910107	0.945196	0.83943	0.962944	1.01647	0.893157	0.937337	0.874006	1.05682
7.58333	0.848537	1.04771	0.924377	0.848525	0.964335	0.875338	1.02157	0.874954	0.873344	0.959662	0.876511	0.911132	0.933455	0.87329	0.891331	0.815849	0.865385	0.875403	0.920647	0.892539	0.912955	1.03379	0.918106	0.875007	0.930224	0.906763	0.885451	0.876411	0.959486	0.813574	1.06463	0.865645	0.932182	0.793017	0.896329	0.865802	0.913655	0.953389	0.974381	1.11703	0.888516	0.953595	0.828411	0.934004	1.02458	0.91566	0.949058	0.903357	1.0416
7.66667	0.857441	1.06546	0.927738	0.809816	0.988336	0.891526	1.02168	0.878753	0.86566	0.950366	0.913649	0.910719	0.918252	0.913855	0.908016	0.821562	0.844956	0.886281	0.962875	0.912912	0.918085	1.0197	0.904434	0.831214	0.947192	0.896323	0.858374	0.86232	0.950812	0.830013	1.06914	0.877233	0.891547	0.78863	0.879786	0.884738	0.929499	0.947623	0.950165	1.1028	0.902777	0.958896	0.826112	0.968881	1.03609	0.932393	0.951855	0.863575	1.05352
7.75	0.859644	1.0736	0.92806	0.760764	0.964562	0.863946	1.01635	0.861253	0.859068	0.978014	0.892566	0.897511	0.910451	0.901732	0.886611	0.790864	0.806647	0.837709	0.953503	0.890496	0.896535	1.03401	0.92228	0.807295	0.90964	0.924326	0.880446	0.860834	0.953211	0.8019	1.06594	0.867187	0.873919	0.785878	0.870902	0.839239	0.891771	0.970274	0.965676	1.14204	0.892178	0.947369	0.870483	0.925221	1.01102	0.883806	0.933766	0.87823	1.05535
7.83333	0.86595	1.08227	0.956776	0.77772	0.968022	0.877617	1.02829	0.856097	0.865546	0.969679	0.823092	0.901352	0.935993	0.868317	0.890348	0.793827	0.792204	0.905486	0.989261	0.875417	0.916889	1.02014	0.879658	0.818982	0.932957	0.92641	0.849902	0.876931	0.943161	0.814155	1.1023	0.852008	0.884009	0.806733	0.872746	0.863741	0.891103	0.954005	0.959283	1.15629	0.878044	0.948008	0.861245	0.914164	1.02861	0.893295	0.95116	0.85455	1.05952
7.91667	0.81798	1.06949	0.930425	0.782626	0.967811	0.862137	1.00919	0.825487	0.848033	0.95064	0.821362	0.892977	0.901874	0.86311	0.853953	0.825246	0.817767	0.925569	0.907175	0.883158	0.908358	1.07635	0.886385	0.822558	0.921049	0.899454	0.861273	0.86837	0.939047	0.788796	1.08173	0.855569	0.789236	0.813035	0.852221	0.847136	0.918605	0.938537	0.948707	1.14288	0.884434	0.942169	0.833272	0.92495	1.03114	0.89832	0.921586	0.830681	1.04204
8	0.842638	1.03892	0.934481	0.781168	0.957464	0.85648	1.01783	0.841557	0.862124	0.950394	0.814426	0.892337	0.889286	0.865798	0.875312	0.744504	0.830185	0.8553	0.923073	0.853418	0.894669	1.06235	0.886121	0.804351	0.922967	0.920299	0.872406	0.854738	0.949625	0.783941	1.09074	0.844393	0.820319	0.759348	0.86324	0.842275	0.891598	0.96273	0.942964	1.12161	0.876111	0.945304	0.818133	0.90669	1.02524	0.882716	0.934846	0.854634	1.04079
8.08333	0.833914	1.08415	0.933733	0.776263	0.978224	0.85968	1.0381	0.838436	0.865772	0.962735	0.80376	0.899605	0.89742	0.900048	0.854964	0.807779	0.783408	0.864873	0.972861	0.887101	0.896324	1.04872	0.853031	0.835828	0.920087	0.887341	0.875404	0.866608	0.949304	0.828628	1.08963	0.86652	0.843285	0.776827	0.845683	0.838571	0.878751	0.942832	0.927521	1.14859	0.876981	0.943075	0.79146	0.906996	1.03677	0.888017	0.936415	0.87929	1.05895
8.16667	0.82438	1.06457	0.945504	0.75112	0.98144	0.841308	1.02202	0.837081	0.845998	0.969906	0.833212	0.894236	0.935479	0.881049	0.868638	0.803889	0.814773	0.863975	0.932195	0.861864	0.890763	1.0915	0.84744	0.831726	0.92749	0.946034	0.829155	0.838379	0.947966	0.786831	1.11821	0.853374	0.814758	0.777036	0.84692	0.828669	0.902069	0.92609	0.955639	1.13572	0.903368	0.923522	0.809712	0.882835	1.03837	0.873274	0.943816	0.849728	1.0727
8.25	0.803787	1.05967	0.908253	0.797622	0.977767	0.84071	1.02499	0.861376	0.852634	0.966862	0.839897	0.889635	0.923223	0.88785	0.890105	0.832194	0.821232	0.887282	0.931134	0.891302	0.903796	1.0563	0.881838	0.805627	0.93954	0.917805	0.852707	0.854216	0.957087	0.791402	1.10344	0.848375	0.859476	0.773309	0.849625	0.811611	0.918011	0.957487	0.945819	1.10954	0.862478	0.919495	0.846664	0.919793	1.05677	0.897889	0.905083	0.839685	1.06326
8.33333	0.85452	1.07395	0.959488	0.808415	0.987464	0.871265	1.0307	0.866401	0.892856	0.944895	0.879649	0.901534	0.92694	0.91978	0.921657	0.820823	0.829986	0.867077	0.943992	0.879633	0.928837	1.01096	0.90909	0.847464	0.961506	0.939093	0.883207	0.858567	0.966207	0.854194	1.09256	0.871192	0.858399	0.831801	0.876939	0.887285	0.924719	0.937418	0.973474	1.12233	0.9031	0.973415	0.872931	0.955303	1.03674	0.907754	0.946535	0.870483	1.06234
8.41667	0.86117	1.0785	0.966382	0.846506	0.991738	0.898265	1.04595	0.925157	0.901285	0.963257	0.889429	0.938807	0.972029	0.925466	0.900629	0.851939	0.858769	0.928997	0.947841	0.932522	0.928874	1.05497	0.932059	0.904303	0.942242	0.95669	0.895713	0.912726	0.981389	0.824548	1.06796	0.910418	0.956628	0.840366	0.901922	0.897115	0.917171	0.963784	0.977367	1.11182	0.930505	0.982483	0.864473	0.964719	1.05137	0.90568	0.973923	0.913558	1.04002
8.5	0.856249	1.06736	0.915046	0.817833	0.992585	0.880508	1.01221	0.873524	0.887346	0.963349	0.859592	0.910512	0.938865	0.904482	0.915637	0.828948	0.818794	0.902343	0.942597	0.887503	0.932523	0.972392	0.931389	0.860437	0.962267	0.929357	0.852571	0.874802	0.952784	0.821852	1.05557	0.877639	0.878943	0.769898	0.900627	0.875793	0.932963	0.959397	0.968691	1.09176	0.909378	0.956364	0.827854	0.956787	1.04227	0.928681	0.953117	0.892194	1.04913
8.58333	0.852495	1.07478	0.922711	0.819401	0.98153	0.864994	1.01112	0.896582	0.890972	0.938874	0.87633	0.89202	0.944902	0.896984	0.893734	0.809034	0.837042	0.875608	0.971522	0.895575	0.936333	0.982509	0.88936	0.804136	0.947173	0.915927	0.902754	0.890027	0.975214	0.807855	1.0604	0.873672	0.860821	0.794688	0.891576	0.876895	0.884444	0.908279	0.977264	1.10156	0.898097	0.963476	0.814424	0.932037	1.05077	0.922236	0.943871	0.898986	1.0472
8.66667	0.856773	1.05962	0.929479	0.811945	0.981501	0.892071	1.01949	0.876974	0.902814	0.940755	0.852155	0.906896	0.984211	0.924248	0.894422	0.840074	0.827362	0.871567	0.88765	0.874612	0.92933	1.05221	0.937151	0.838786	0.926888	0.965088	0.873592	0.890318	0.935334	0.848447	1.07462	0.890651	0.880333	0.818258	0.869855	0.855068	0.903628	0.952137	0.952541	1.1294	0.903611	0.969812	0.827891	0.94738	1.03655	0.894232	0.942954	0.913264	1.04532
8.75	0.842006	1.0618	0.933161	0.819963	0.9764	0.876076	1.05007	0.876974	0.871525	0.967152	0.819817	0.902314	0.948949	0.880139	0.896758	0.797908	0.825052	0.84724	0.925528	0.840397	0.917762	1.05453	0.926578	0.83794	0.944349	0.945744	0.866487	0.861049	0.951195	0.822344	1.06622	0.870028	0.846424	0.761193	0.873449	0.877582	0.911872	0.932274	0.982478	1.1382	0.889385	0.950762	0.860984	0.967124	1.04666	0.922912	0.943782	0.882026	1.06281
8.83333	0.868798	1.07036	0.952346	0.816599	1.00691	0.869665	1.03999	0.896238	0.904427	0.952167	0.858773	0.909708	0.962973	0.884744	0.888873	0.863443	0.801713	0.911916	0.973698	0.903703	0.922598	1.10922	0.928618	0.851282	0.958641	0.961623	0.884954	0.889889	0.979266	0.827272	1.08341	0.888311	0.88289	0.825918	0.883256	0.87583	0.930314	0.940978	0.978984	1.10893	0.910618	0.966532	0.833568	0.972605	1.04961	0.91466	0.948999	0.89209	1.04505
8.91667	0.84451	1.06012	0.97091	0.800313	0.984866	0.896012	1.01841	0.865949	0.896105	0.954038	0.90594	0.931716	0.934706	0.89214	0.902064	0.824012	0.794114	0.879771	0.996347	0.876986	0.928432	1.03326	0.896041	0.841803	0.944428	0.922761	0.850341	0.866868	0.94384	0.808467	1.07662	0.88438	0.923661	0.801755	0.901748	0.853171	0.911748	0.951259	0.970269	1.11124	0.893418	0.956119	0.799993	0.93533	1.04107	0.895976	0.941739	0.832326	1.0522
9	0.839266	1.06321	0.921168	0.784308	0.985635	0.879668	1.03205	0.856382	0.88583	0.962517	0.874443	0.911807	0.947846	0.897709	0.894353	0.82367	0.835132	0.8652	0.961927	0.864742	0.933955	1.07505	0.893706	0.835722	0.925727	0.952598	0.901366	0.867649	0.958073	0.804952	1.06936	0.883233	0.929896	0.820765	0.87486	0.872686	0.902367	0.935551	0.984947	1.13116	0.873789	0.973119	0.862655	0.949216	1.04232	0.904803	0.954316	0.861867	1.06161
9.08333	0.82463	1.05459	0.926817	0.819234	0.98935	0.870854	1.02409	0.873888	0.875242	0.943828	0.909737	0.919866	0.925468	0.894911	0.877709	0.791206	0.799803	0.91763	0.961091	0.864857	0.905744	1.03722	0.914369	0.827338	0.93496	0.935208	0.875707	0.895846	0.961936	0.780816	1.05366	0.881747	0.87374	0.806837	0.866087	0.853785	0.906772	0.951345	0.944839	1.08996	0.88969	0.972976	0.875306	0.915833	1.02873	0.909129	0.93875	0.874718	1.05564
9.16667	0.852137	1.06666	0.952621	0.836444	0.991	0.871972	1.0415	0.883776	0.882223	0.938256	0.880832	0.924266	0.92959	0.907034	0.930209	0.845996	0.827319	0.863831	0.973001	0.889172	0.933165	1.03311	0.958283	0.844867	0.94366	0.921886	0.878735	0.897578	0.977482	0.800038	1.05441	0.878129	0.897198	0.837616	0.877881	0.910703	0.936156	0.946872	0.942847	1.09793	0.912348	0.988085	0.847925	0.952378	1.03384	0.918102	0.948145	0.881542	1.01361
9.25	0.864698	1.05411	0.989872	0.826494	0.989866	0.90853	1.03417	0.895378	0.906449	0.940889	0.887087	0.896086	0.955243	0.9294	0.934935	0.856609	0.830455	0.892057	0.977269	0.911976	0.938365	1.02525	0.936497	0.855657	0.976776	0.939256	0.889097	0.952947	0.970736	0.824831	1.049	0.895446	0.873425	0.81422	0.89696	0.858935	0.942371	0.978149	0.989595	1.07564	0.90087	0.966201	0.870964	0.960485	1.05041	0.922912	0.948803	0.895434	1.02444
9.33333	0.88435	1.04421	0.99995	0.805862	0.990241	0.910315	1.03119	0.892505	0.920009	0.928524	0.942644	0.916458	0.975194	0.9104	0.949204	0.885864	0.858713	0.888548	1.00251	0.915358	0.927993	1.03443	0.947927	0.871061	0.97488	0.93347	0.894397	0.935976	0.969731	0.836683	1.06541	0.918014	0.915542	0.847086	0.904986	0.885351	0.912837	0.947983	0.980801	1.09521	0.91676	0.989803	0.872709	0.961661	1.03019	0.932953	0.96004	0.866616	1.02927
9.41667	0.835404	1.07401	0.924925	0.814693	1.00466	0.916018	1.03222	0.888064	0.906454	0.945958	0.913058	0.902776	0.962752	0.910572	0.931575	0.835725	0.820333	0.917711	0.939976	0.857908	0.926653	1.02127	0.942663	0.86479	0.954317	0.944772	0.882394	0.878555	0.981822	0.78491	1.05514	0.885167	0.925768	0.769235	0.900735	0.895995	0.883281	0.942796	0.975194	1.08611	0.897733	0.966518	0.834274	0.951219	1.04265	0.934436	0.960595	0.88146	1.0372
9.5	0.871789	1.05575	0.969045	0.8543	0.985804	0.890036	1.01879	0.890528	0.896491	0.946465	0.861684	0.918375	0.941589	0.926047	0.915671	0.866632	0.80619	0.888282	0.926643	0.911042	0.939738	1.03404	0.945203	0.851244	0.96399	0.959809	0.90366	0.904715	0.958463	0.830965	1.03726	0.897651	0.881992	0.854328	0.885699	0.876823	0.949673	0.935572	0.984889	1.0659	0.916153	0.947699	0.885805	0.975346	1.03565	0.930102	0.953535	0.892037	1.02559
9.58333	0.866866	1.06259	0.988428	0.807853	1.00391	0.895565	1.05467	0.893468	0.890747	0.939667	0.87542	0.924169	0.983843	0.923529	0.949237	0.837795	0.835945	0.913487	0.983013	0.882611	0.921399	1.06745	0.916284	0.888457	0.94028	0.919738	0.89485	0.900458	0.96404	0.83789	1.06535	0.874762	0.895044	0.828076	0.897497	0.882352	0.964748	0.9667	0.975009	1.0913	0.919431	0.976765	0.870854	0.964789	1.05659	0.928443	0.981941	0.885622	1.04948
9.66667	0.877379	1.05988	0.950905	0.800174	0.984974	0.886664	1.02523	0.846648	0.888045	0.931805	0.882856	0.893269	0.971329	0.914621	0.907626	0.803281	0.799789	0.895813	0.932668	0.873834	0.929322	1.07715	0.893922	0.836174	0.930684	0.907993	0.871586	0.852884	0.981194	0.841449	1.06999	0.875518	0.914421	0.828981	0.874867	0.861843	0.928161	0.955923	0.96229	1.11875	0.876324	0.983634	0.881389	0.938246	1.03614	0.902837	0.939294	0.854361	1.03916
9.75	0.836357	1.08929	0.971308	0.80578	0.984318	0.890836	1.05096	0.882755	0.88237	0.947171	0.845925	0.903324	0.986567	0.880262	0.913168	0.851122	0.827675	0.874465	0.921623	0.847462	0.921792	1.03178	0.931452	0.81643	0.954449	0.939224	0.87142	0.907196	0.96159	0.805309	1.07433	0.86601	0.866248	0.810006	0.870678	0.862205	0.907688	0.931304	0.975696	1.11689	0.902064	0.985798	0.848223	0.900551	1.05115	0.905987	0.965046	0.892078	1.04191
9.83333	0.861647	1.07995	0.996788	0.805583	0.98994	0.878684	1.04408	0.870513	0.886538	0.94261	0.885404	0.913573	0.9629	0.920156	0.925766	0.84332	0.810454	0.878199	0.952891	0.893848	0.913042	1.08145	0.895746	0.813305	0.924375	0.94583	0.869673	0.89531	0.978877	0.823566	1.06943	0.86652	0.919311	0.771116	0.878843	0.838516	0.891054	0.9554	0.978555	1.11162	0.892699	0.947936	0.873674	0.930359	1.0408	0.919663	0.96707	0.837997	1.04422
9.91667	0.856141	1.07809	0.973473	0.852617	1.00796	0.890349	1.05873	0.878708	0.905857	0.973868	0.898867	0.930177	0.954691	0.917003	0.902461	0.838042	0.835103	0.895159	0.949962	0.858095	0.932519	1.08097	0.898594	0.855943	0.963939	0.941641	0.873017	0.911224	0.983405	0.793889	1.07846	0.889739	0.842343	0.832636	0.877395	0.873101	0.890187	0.964244	0.972043	1.13516	0.897282	0.990558	0.854901	0.936262	1.05908	0.90266	0.957202	0.919155	1.06323
10	0.877831	1.08328	0.977903	0.806704	0.992436	0.902519	1.06548	0.881809	0.876667	0.956951	0.859136	0.897523	0.936915	0.912987	0.901175	0.841364	0.801857	0.894773	0.96123	0.875014	0.938444	1.0887	0.899747	0.867937	0.932741	0.973768	0.867774	0.858796	0.969631	0.789348	1.07613	0.87057	0.851178	0.790856	0.878147	0.861103	0.926353	0.937418	0.969597	1.13663	0.890605	0.953667	0.852638	0.925301	1.05793	0.918395	0.954786	0.878324	1.07288
Time(min)	Mean1	Mean2	Mean3	Mean4	Mean5	Mean6	Mean7	Mean8	Mean9	Mean10	Mean11	Mean12	Mean13	Mean14	Mean15	Mean16	Mean17	Mean18	Mean19	Mean20	Mean21	Mean22	Mean23	Mean24	Mean25	Mean26	Mean27	Mean28	Mean29	Mean30	Mean31	Mean32	Mean33	Mean34	Mean35	Mean36	Mean37	Mean38	Mean39	Mean40	Mean41	Mean42	Mean43	Mean44	Mean45	Mean46	Mean47	Mean48	Mean49
0.0833333	1	1	1	1	1	1	1	1	1	1	1	1	1	1	1	1	1	1	1	1	1	1	1	1	1	1	1	1	1	1	1	1	1	1	1	1	1	1	1	1	1	1	1	1	1	1	1	1	1
0.166667	0.984046	0.99595	0.969337	0.964242	0.999968	1.00002	1.00791	0.964565	1.00924	1.00286	1.03744	1.00996	0.958286	1.00529	0.993622	0.969608	0.984928	0.964391	0.945258	1.00175	0.990544	0.965333	0.99451	0.989555	0.977567	1.00672	0.983899	1.00125	0.977333	0.996069	0.992165	0.975501	1.08726	0.969072	1.00061	0.992168	1.00893	1.01632	0.993618	1.01197	0.978057	0.980144	1.01318	1.00979	1.01569	1.00636	0.986541	1.00476	1.00118
0.25	1.00795	1.00023	0.97207	0.988737	0.997742	0.993169	1.0176	0.984073	1.00572	1.01146	1.02065	1.01795	0.981555	1.00326	0.997277	0.998353	0.979322	0.968608	0.96254	0.985885	0.993411	1.02265	0.984919	0.968951	0.981089	0.975762	0.980476	1.00262	0.978047	1.00459	0.989351	0.993463	0.968748	0.936568	0.994777	0.970829	0.988029	1.00632	0.986139	0.997569	0.984148	0.984303	0.992436	0.999534	1.00175	0.977832	0.995424	0.972662	0.983383
0.333333	1.00996	0.989384	0.961941	0.980099	1.00162	0.99727	0.991251	0.968565	0.996714	1.00246	1.02298	1.01515	0.97448	0.988382	1.00016	0.969548	1.00641	0.977719	0.947081	0.998167	0.976294	1.01491	0.969885	0.99361	0.977592	0.976439	0.996097	0.969842	0.95324	0.993011	0.973133	0.979302	0.984072	0.976556	0.984533	0.994378	1.03348	1.00369	0.998293	0.996273	0.973091	0.974168	0.989688	0.998885	0.995976	0.972496	0.996154	0.991374	0.999934
0.416667	1.0157	0.98667	0.984307	0.970913	1.01384	1.01384	1.00796	0.988965	1.01164	0.989561	1.02469	1.02656	1.02126	1.02238	0.999062	0.978326	1.01586	0.983403	0.9494	1.01652	0.998622	1.02073	1.02781	0.982998	0.992215	0.966859	1.00154	1.01939	0.990083	0.997338	0.989978	0.992101	1.01338	0.995782	0.997531	1.01238	1.00198	1.00703	0.978918	1.00183	0.991249	0.971283	1.00244	1.00805	1.01327	0.990466	0.985364	0.999242	0.999903
0.5	1.04465	0.988035	0.972569	1.0164	0.986761	0.984346	0.988253	0.969191	1.0019	1.00595	1.02673	1.01752	0.956124	0.992103	1.00821	0.98644	0.993173	0.954783	0.955446	0.998946	0.993868	1.01482	1.00663	0.987252	0.988007	0.976593	0.993625	0.992126	0.982385	0.992739	0.996429	1.00012	1.02248	1.0095	0.99725	1.00354	1.01755	1.01364	0.979421	0.99161	1.00618	0.969601	1.01625	1.01161	1.00328	0.963953	0.986758	0.986083	0.982672
0.583333	1.01792	0.987371	0.984806	0.969955	0.999125	0.992397	1.00876	0.977819	0.997003	1.00813	1.03594	1.00119	0.993634	1.0154	0.993349	0.978245	0.988308	0.968541	0.970186	1.0014	0.978939	1.04171	0.992055	0.996683	0.987357	0.971249	0.975288	0.994166	0.973709	0.989641	0.977147	0.998687	0.988159	1.01468	0.985556	0.998922	1.01524	1.00843	0.988449	0.971042	0.996267	0.977032	1.0253	0.98549	1.00369	0.993247	0.989628	1.01062	0.962413
0.666667	1.00765	0.985274	0.937115	0.981876	0.990458	0.985131	1.00161	0.988352	0.995951	1.00681	1.01563	1.0175	0.964326	1.0191	0.99307	0.995019	0.986219	0.96349	0.973554	1.00722	0.991489	1.01678	1.00148	0.982922	0.991514	0.968655	0.998541	1.01163	0.958696	1.00206	0.977135	0.984907	1.03497	0.972559	0.996562	0.996764	1.02071	1.00946	1.00282	1.00412	1.00422	0.979916	1.02772	1.01661	1.00028	1.00232	1.0023	0.99209	0.975881
0.75	0.99966	0.996511	0.987731	0.977582	0.995754	0.988434	1.01047	0.966223	1.01	1.00374	1.0213	1.01576	0.991917	1.02978	0.990494	1.00926	0.994463	0.95467	0.940455	0.99231	0.990999	1.00039	0.985759	0.972477	0.989427	0.956081	0.974293	1.00036	0.967048	1.01287	0.98196	0.981925	1.02127	0.971273	0.991491	1.00354	1.01998	1.0118	0.992437	0.986002	0.98205	0.97999	1.00554	1.0023	1.01463	1.00719	0.990168	0.977562	0.979413
0.833333	1.02918	0.98711	0.969626	1.0196	1.00525	0.998982	1.00496	0.993392	0.993348	0.953443	1.02257	0.995306	0.958523	1.00695	0.998231	1.00325	1.01068	0.987688	0.990476	0.983435	0.995365	1.01852	0.976778	0.996927	0.995437	0.990796	0.987505	1.0268	0.986652	1.00695	0.991188	0.987115	1.04416	0.988333	0.992035	1.00658	1.00129	1.00283	0.976135	0.968971	1.00259	0.992869	1.00425	1.01066	1.02125	0.992479	0.990557	0.99153	1.00248
0.916667	1.00738	0.984996	0.958226	0.929523	1.00639	0.990831	1.00266	0.976426	0.993847	0.998086	1.01569	1.01295	0.955828	1.01361	0.99238	1.01255	1.00671	0.98065	0.980318	0.96648	0.991748	1.02273	0.986369	0.981545	0.97939	0.990664	0.997415	0.99001	0.975993	1.00426	0.996701	0.98109	1.03984	1.0233	0.998582	0.992327	0.993568	1.01349	0.997844	1.0012	0.98583	0.958891	1.04282	1.01561	1.01194	0.986807	0.996901	1.02034	0.986938
1	1.02342	1.00302	0.962246	0.987206	1.00391	1.00062	1.03255	0.960535	1.01494	0.994273	1.01556	1.0067	0.993131	1.00577	1.01228	0.987365	0.983696	0.998738	0.952326	0.990801	0.982441	1.03071	0.994192	1.00409	0.991514	0.96942	0.987993	1.01793	0.984057	1.01762	0.995048	1.00575	1.0561	0.992993	1.00456	1.00099	1.00954	0.997693	0.999108	0.999756	0.991858	0.972125	1.01266	1.00409	1.00705	1.00261	1.00701	0.97691	0.987898
1.08333	1.01	0.978647	0.961651	0.977857	0.997702	0.997949	1.01773	0.979822	1.00435	0.993749	1.00966	1.01989	0.974421	1.02102	0.995071	0.954502	0.981572	0.952327	0.966432	0.985512	0.999014	1.00697	0.996493	0.979935	0.973048	0.97778	0.993355	1.02138	0.995474	1.00138	0.981422	0.989086	1.03506	0.974172	1.0035	0.995421	1.03082	1.01932	0.995835	1.00789	1.00938	0.972605	1.00801	1.03318	1.01523	1.00157	1.00779	1.01014	1.00119
1.16667	0.950838	1.00515	0.912625	0.890757	1.01983	0.952465	1.03322	0.900628	0.936642	1.02158	0.949347	0.959432	0.813187	0.983159	0.932088	0.89002	0.922428	0.903365	0.912519	0.869294	0.926822	0.953137	0.87544	0.872306	0.952139	0.949806	0.944684	0.88987	0.947913	0.86989	1.0118	0.907042	0.960624	0.872144	0.960651	0.853458	0.861458	0.951908	0.964017	0.9238	0.917561	0.898848	0.822943	0.932482	0.998298	0.871899	0.952233	0.939906	1.00887
1.25	0.81586	0.935519	0.699834	0.753137	0.908262	0.861687	0.912678	0.876501	0.834589	0.927718	0.827454	0.871655	0.75513	0.961609	0.90847	0.807701	0.796276	0.87804	0.820097	0.816774	0.880373	0.868467	0.777534	0.790307	0.877859	0.859563	0.848231	0.77905	0.869298	0.796776	0.874392	0.827254	0.850523	0.835162	0.890561	0.769394	0.791291	0.899674	0.873301	0.85798	0.843754	0.808139	0.707544	0.841114	0.911158	0.800619	0.896736	0.902353	0.905807
1.33333	0.75273	0.901084	0.635436	0.755051	0.858444	0.832782	0.883185	0.814987	0.78283	0.890612	0.808161	0.837647	0.692691	0.92471	0.881568	0.765477	0.726308	0.831379	0.758398	0.783756	0.841825	0.795421	0.751811	0.750521	0.820198	0.83038	0.798013	0.718083	0.840188	0.757864	0.819303	0.804381	0.795728	0.801263	0.846414	0.734407	0.750751	0.836941	0.83347	0.805707	0.805647	0.787508	0.642388	0.782815	0.880399	0.773256	0.871696	0.879043	0.879235
1.41667	0.728297	0.870743	0.617652	0.713442	0.826423	0.799945	0.837912	0.794977	0.754951	0.862784	0.746198	0.783065	0.704474	0.900997	0.850648	0.725945	0.715953	0.785059	0.699987	0.754648	0.806048	0.803386	0.706951	0.719867	0.780636	0.778978	0.776776	0.65232	0.799951	0.716961	0.771865	0.742906	0.779336	0.708076	0.801871	0.696592	0.697971	0.791956	0.806268	0.776658	0.757243	0.738361	0.616174	0.770471	0.817593	0.738358	0.834035	0.856397	0.866101
1.5	0.706751	0.841435	0.610561	0.703765	0.796375	0.774934	0.824832	0.773849	0.733219	0.830604	0.714985	0.795194	0.654114	0.887947	0.855206	0.695212	0.703999	0.79798	0.676715	0.745984	0.786014	0.766446	0.706265	0.707658	0.766041	0.771061	0.753297	0.639275	0.785738	0.701265	0.746942	0.72197	0.72078	0.712772	0.786796	0.675854	0.688805	0.78052	0.78258	0.757287	0.736198	0.729354	0.611194	0.738224	0.799892	0.72617	0.820003	0.863096	0.847839
1.58333	0.690028	0.829656	0.587937	0.664617	0.77694	0.762934	0.815095	0.764626	0.714306	0.834049	0.683538	0.770052	0.68064	0.846244	0.855949	0.672472	0.6846	0.768573	0.690628	0.710517	0.771454	0.745417	0.693229	0.702877	0.731859	0.731002	0.74955	0.621173	0.764189	0.671362	0.725105	0.7013	0.721895	0.700407	0.758277	0.65425	0.658197	0.760738	0.778662	0.754793	0.734657	0.719078	0.594282	0.737886	0.780183	0.683437	0.799435	0.85701	0.822804
1.66667	0.67282	0.800732	0.539137	0.660489	0.758837	0.746469	0.787337	0.755093	0.694211	0.811964	0.664436	0.75342	0.629867	0.840204	0.82772	0.663211	0.664151	0.75813	0.673486	0.701692	0.770765	0.709513	0.709376	0.673875	0.723472	0.720801	0.716693	0.612923	0.764175	0.642181	0.684696	0.677538	0.692825	0.671608	0.742565	0.668128	0.64067	0.736475	0.752245	0.73769	0.726361	0.712475	0.547611	0.718076	0.754512	0.683915	0.786546	0.829555	0.811703
1.75	0.666891	0.801475	0.560956	0.648623	0.740093	0.739795	0.787185	0.765496	0.683714	0.79735	0.647368	0.728103	0.663498	0.833447	0.860467	0.633783	0.642685	0.778924	0.632243	0.707581	0.758603	0.719953	0.678804	0.697005	0.710302	0.698503	0.696539	0.597411	0.74055	0.63563	0.664647	0.676654	0.70007	0.677221	0.717268	0.656407	0.637346	0.716083	0.736793	0.729238	0.696651	0.697346	0.547094	0.735529	0.752612	0.676111	0.77636	0.831042	0.812894
1.83333	0.6511	0.774461	0.538092	0.646464	0.724377	0.737519	0.767857	0.75563	0.685674	0.793177	0.62759	0.735896	0.621134	0.826721	0.840928	0.629184	0.63378	0.742434	0.627384	0.687511	0.745058	0.704524	0.652898	0.67035	0.6954	0.689833	0.713557	0.572723	0.711295	0.631154	0.65251	0.656684	0.676203	0.667315	0.709108	0.657449	0.615799	0.714915	0.734111	0.719921	0.686543	0.709944	0.522925	0.72819	0.729148	0.668836	0.760546	0.837113	0.787209
1.91667	0.64326	0.772686	0.528396	0.63758	0.722137	0.716444	0.749116	0.744771	0.660676	0.817446	0.615603	0.713091	0.626225	0.813932	0.838403	0.631454	0.631336	0.770557	0.614935	0.674661	0.75499	0.717015	0.673101	0.680674	0.688924	0.683557	0.685554	0.57738	0.728333	0.628587	0.660544	0.657465	0.671511	0.613714	0.692686	0.633848	0.614941	0.680236	0.726133	0.727149	0.666749	0.701258	0.506788	0.718971	0.726068	0.654949	0.755418	0.797203	0.788974
2	0.644248	0.765922	0.536356	0.637115	0.707423	0.720625	0.742588	0.739732	0.677585	0.79713	0.64866	0.73488	0.618706	0.827029	0.840181	0.630509	0.604003	0.756034	0.608889	0.673119	0.746816	0.69194	0.653751	0.68581	0.69596	0.67115	0.682463	0.572098	0.717898	0.595586	0.641467	0.649345	0.651684	0.664821	0.69226	0.625857	0.603309	0.683807	0.728089	0.731056	0.678685	0.708035	0.520411	0.719327	0.720386	0.634227	0.759185	0.802741	0.791439
2.08333	0.624129	0.769088	0.502958	0.59269	0.720901	0.709702	0.73972	0.736241	0.658432	0.790389	0.585998	0.720954	0.569264	0.792201	0.819228	0.62589	0.6134	0.714717	0.622194	0.672259	0.743963	0.702953	0.643048	0.672367	0.681027	0.648232	0.689065	0.581262	0.701242	0.607815	0.656219	0.645043	0.663758	0.627362	0.680706	0.631903	0.586567	0.675469	0.731221	0.734755	0.663332	0.67602	0.51118	0.724262	0.720186	0.629472	0.749154	0.828291	0.798685
2.16667	0.614214	0.760847	0.525308	0.593155	0.717377	0.716463	0.747118	0.730921	0.659155	0.795068	0.588561	0.713098	0.559582	0.782581	0.814406	0.587603	0.616779	0.728181	0.586943	0.638885	0.727965	0.669248	0.630499	0.637107	0.675417	0.648974	0.668422	0.561694	0.693609	0.58535	0.63707	0.630273	0.650059	0.629123	0.659354	0.604501	0.602898	0.67793	0.702794	0.711765	0.654953	0.690576	0.490464	0.710884	0.722714	0.625872	0.742226	0.801085	0.800033
2.25	0.612391	0.756046	0.506512	0.624511	0.699325	0.706067	0.745261	0.722147	0.654209	0.795404	0.585469	0.708608	0.568879	0.786505	0.8313	0.596441	0.595634	0.72464	0.553954	0.644482	0.74804	0.711453	0.622982	0.648313	0.678672	0.644483	0.651595	0.557525	0.679699	0.598398	0.631684	0.611739	0.638123	0.597755	0.660575	0.617849	0.561589	0.64752	0.714269	0.713826	0.649146	0.682411	0.476722	0.699472	0.716154	0.606164	0.752846	0.776095	0.794091
2.33333	0.588804	0.749857	0.488889	0.59217	0.695979	0.707066	0.720704	0.716733	0.636099	0.777878	0.572678	0.700892	0.57471	0.784941	0.819786	0.57575	0.573575	0.71977	0.58236	0.626537	0.73656	0.689943	0.606133	0.638794	0.658904	0.639439	0.635589	0.535905	0.665459	0.56646	0.634254	0.621383	0.603577	0.586639	0.637713	0.588679	0.554889	0.652969	0.698871	0.706931	0.636555	0.684479	0.470193	0.698995	0.716136	0.604391	0.727286	0.768459	0.786207
2.41667	0.603222	0.745894	0.484645	0.586074	0.70339	0.705972	0.732456	0.722163	0.643428	0.797032	0.557368	0.705711	0.550967	0.79692	0.825869	0.569784	0.591295	0.704344	0.576011	0.639793	0.739003	0.6827	0.642073	0.625483	0.665554	0.633396	0.653691	0.52475	0.670388	0.570965	0.633433	0.611491	0.635385	0.602561	0.632897	0.570699	0.579152	0.63905	0.720225	0.725979	0.659265	0.686457	0.45718	0.698539	0.722646	0.609451	0.734484	0.760537	0.788841
2.5	0.569895	0.748579	0.465639	0.583394	0.693125	0.686501	0.714386	0.707296	0.619518	0.787321	0.567574	0.712762	0.557894	0.757765	0.805047	0.566248	0.566153	0.703758	0.599283	0.627852	0.726521	0.696781	0.60069	0.613077	0.642783	0.609491	0.635756	0.522535	0.652623	0.552757	0.626281	0.601159	0.596378	0.574789	0.624007	0.56117	0.544562	0.6533	0.711432	0.708984	0.6276	0.680441	0.460821	0.685646	0.723798	0.595132	0.724934	0.754451	0.794977
2.58333	0.592098	0.725169	0.473389	0.576123	0.691314	0.678714	0.69463	0.708269	0.608104	0.796877	0.560481	0.692481	0.522072	0.750874	0.803221	0.539693	0.565639	0.680936	0.592685	0.606857	0.728741	0.668803	0.602367	0.595866	0.638543	0.592105	0.649237	0.512758	0.645207	0.561574	0.616399	0.594326	0.572649	0.580623	0.614421	0.576356	0.545669	0.625776	0.697294	0.728013	0.634116	0.66901	0.456569	0.68984	0.713504	0.590981	0.724731	0.761657	0.804104
2.66667	0.572058	0.733263	0.46358	0.557671	0.697706	0.681809	0.725371	0.692319	0.603966	0.788163	0.545827	0.692208	0.539599	0.768729	0.789757	0.55731	0.555844	0.687001	0.566598	0.61333	0.732541	0.689611	0.603113	0.606961	0.644211	0.602018	0.627504	0.504232	0.63864	0.537717	0.608259	0.599155	0.584956	0.544742	0.615094	0.551093	0.550494	0.629507	0.687603	0.712287	0.627401	0.689054	0.434819	0.674133	0.711787	0.569491	0.70995	0.744549	0.786147
2.75	0.581787	0.712804	0.463677	0.552666	0.688956	0.65781	0.700252	0.696312	0.59869	0.782549	0.543349	0.689065	0.514729	0.74971	0.804693	0.538087	0.538968	0.662352	0.589675	0.611903	0.725776	0.648256	0.588171	0.590609	0.633741	0.588003	0.620448	0.505233	0.620997	0.535151	0.587438	0.583266	0.562062	0.536632	0.611658	0.544957	0.539649	0.625856	0.697613	0.685291	0.611321	0.669512	0.46782	0.676554	0.696304	0.566205	0.706995	0.729644	0.779543
2.83333	0.554279	0.734309	0.460043	0.555729	0.686185	0.64213	0.716525	0.697749	0.60212	0.778204	0.553005	0.680254	0.516802	0.746361	0.790563	0.528424	0.53045	0.660661	0.555334	0.602541	0.714707	0.670152	0.573471	0.5666	0.622484	0.585064	0.618083	0.48703	0.623584	0.511102	0.598149	0.573499	0.569166	0.539972	0.593292	0.527403	0.50679	0.611621	0.679243	0.67763	0.606486	0.655984	0.432517	0.670441	0.708084	0.552847	0.693442	0.745422	0.790262
2.91667	0.565809	0.710565	0.452599	0.558244	0.679323	0.672884	0.691423	0.691884	0.597048	0.784316	0.567088	0.680044	0.496788	0.737535	0.774079	0.50452	0.529332	0.651979	0.582581	0.594022	0.716338	0.639736	0.559504	0.572651	0.621783	0.573888	0.603351	0.484726	0.614777	0.521393	0.59389	0.563047	0.564848	0.516786	0.592216	0.554169	0.52782	0.607537	0.674114	0.677819	0.590548	0.655965	0.42176	0.659612	0.692892	0.542628	0.698532	0.720497	0.776168
3	0.560374	0.697665	0.435554	0.517402	0.681768	0.633356	0.68688	0.677673	0.599851	0.783785	0.543518	0.6766	0.493473	0.738778	0.799476	0.508497	0.520734	0.661675	0.57924	0.613136	0.724695	0.649364	0.56074	0.558789	0.617238	0.561005	0.601256	0.4837	0.620881	0.530756	0.590765	0.571134	0.562852	0.492387	0.573503	0.531239	0.505218	0.602916	0.66843	0.659564	0.605714	0.655783	0.439447	0.667343	0.690973	0.543784	0.681805	0.697147	0.760868
3.08333	0.556596	0.689461	0.437967	0.536046	0.680648	0.650463	0.676685	0.664834	0.595987	0.78453	0.556055	0.673527	0.491606	0.734089	0.769791	0.499659	0.524366	0.641627	0.582001	0.581644	0.713831	0.643229	0.555709	0.556034	0.613607	0.542221	0.594043	0.474749	0.586692	0.510557	0.587239	0.552364	0.544464	0.521774	0.575303	0.530126	0.486385	0.629148	0.670652	0.653173	0.596589	0.643452	0.412435	0.6393	0.692297	0.534482	0.675329	0.719468	0.761482
3.16667	0.538477	0.699212	0.433062	0.548265	0.678935	0.617319	0.674281	0.661944	0.582554	0.77278	0.516772	0.671268	0.484146	0.732634	0.786745	0.513418	0.510596	0.633665	0.584238	0.598971	0.724379	0.63922	0.557888	0.549401	0.608605	0.552922	0.602374	0.463006	0.590316	0.509329	0.585167	0.549451	0.566149	0.496459	0.579031	0.521603	0.489922	0.601858	0.675059	0.668773	0.593122	0.653714	0.396908	0.643183	0.689471	0.526781	0.675964	0.706282	0.758695
3.25	0.53817	0.690037	0.417545	0.491867	0.676439	0.630117	0.676933	0.655764	0.562084	0.773205	0.54661	0.655575	0.468958	0.7042	0.738882	0.474689	0.490729	0.630666	0.519697	0.556657	0.707834	0.633916	0.56966	0.536521	0.596435	0.527231	0.578081	0.451138	0.58272	0.517517	0.58433	0.533427	0.528674	0.462194	0.563038	0.517467	0.473682	0.591178	0.674013	0.660815	0.58898	0.655503	0.400949	0.627649	0.685727	0.537053	0.666306	0.700314	0.75134
3.33333	0.518416	0.690932	0.429798	0.519561	0.666077	0.613338	0.669335	0.658859	0.573039	0.76859	0.524268	0.651381	0.469106	0.729583	0.75651	0.4724	0.495923	0.606558	0.545479	0.571032	0.716702	0.620094	0.54842	0.534339	0.599565	0.545637	0.574161	0.460015	0.583239	0.515251	0.578366	0.52087	0.534805	0.457572	0.552546	0.50442	0.482527	0.578691	0.674728	0.641101	0.581366	0.63948	0.399469	0.658973	0.689065	0.533975	0.667886	0.718333	0.754107
3.41667	0.533317	0.692372	0.426084	0.503895	0.677896	0.621683	0.671046	0.662983	0.572118	0.774898	0.515735	0.654461	0.452971	0.709651	0.75097	0.479049	0.492019	0.608386	0.53361	0.548756	0.697523	0.620906	0.534163	0.530416	0.592769	0.535869	0.60039	0.455508	0.57926	0.491204	0.58188	0.545117	0.533596	0.480355	0.554753	0.512835	0.48617	0.590341	0.662142	0.648771	0.592157	0.641422	0.412387	0.654752	0.687006	0.532475	0.651205	0.681734	0.756067
3.5	0.526926	0.691878	0.396128	0.503487	0.67662	0.612929	0.655817	0.666667	0.566208	0.780234	0.499724	0.658305	0.470498	0.714583	0.738339	0.47005	0.483387	0.635898	0.544983	0.552341	0.698774	0.630424	0.517177	0.523683	0.597485	0.534272	0.568493	0.448509	0.5709	0.486714	0.575557	0.538935	0.528859	0.467623	0.558184	0.523124	0.480471	0.569575	0.666255	0.654388	0.581571	0.620885	0.378494	0.622569	0.693553	0.515116	0.644812	0.688873	0.762603
3.58333	0.5057	0.683375	0.414218	0.49821	0.66931	0.59952	0.655201	0.642342	0.560538	0.776905	0.505188	0.648161	0.463155	0.718507	0.744395	0.459705	0.485373	0.578323	0.536066	0.56464	0.707418	0.60932	0.533278	0.527706	0.584505	0.532587	0.569523	0.448008	0.550381	0.481254	0.579055	0.532685	0.528165	0.454012	0.536893	0.504649	0.467411	0.577691	0.65042	0.660032	0.563531	0.615377	0.382746	0.633834	0.692062	0.516793	0.646313	0.690776	0.739808
3.66667	0.501658	0.689996	0.399248	0.486044	0.664712	0.604401	0.65195	0.623262	0.554984	0.780921	0.509742	0.641686	0.431715	0.692993	0.722685	0.468684	0.460279	0.610303	0.554424	0.550021	0.699572	0.628298	0.528141	0.494981	0.579245	0.514757	0.562338	0.432335	0.559146	0.487723	0.579926	0.510446	0.516648	0.444106	0.537886	0.500813	0.459012	0.579227	0.638875	0.636817	0.570025	0.618574	0.367243	0.619873	0.674254	0.506135	0.635199	0.684494	0.753785
3.75	0.509653	0.68205	0.381641	0.479703	0.67104	0.588464	0.641127	0.631445	0.547389	0.768403	0.508556	0.643756	0.464576	0.698074	0.717508	0.468825	0.461579	0.591201	0.512574	0.549648	0.677642	0.593835	0.530793	0.502264	0.563336	0.496773	0.56197	0.418338	0.55516	0.477487	0.585167	0.515474	0.519062	0.438273	0.539121	0.496677	0.445022	0.556036	0.64753	0.628715	0.559265	0.603892	0.371447	0.619031	0.676813	0.496541	0.622226	0.647335	0.751534
3.83333	0.496925	0.682652	0.389519	0.483091	0.669069	0.593829	0.632794	0.62366	0.552459	0.763967	0.489899	0.624689	0.428606	0.707961	0.715616	0.45878	0.466969	0.587569	0.523341	0.521644	0.691997	0.590047	0.53093	0.493228	0.565229	0.500854	0.561612	0.435853	0.557849	0.449043	0.578816	0.516013	0.510983	0.42899	0.527348	0.481084	0.434605	0.540985	0.649569	0.615662	0.552077	0.614181	0.356509	0.601469	0.682512	0.489781	0.622193	0.650826	0.757299
3.91667	0.495552	0.675377	0.384664	0.462697	0.667628	0.596968	0.616841	0.607054	0.551373	0.784457	0.50576	0.62652	0.417445	0.695943	0.725129	0.444237	0.444647	0.590163	0.494162	0.545057	0.693974	0.613183	0.50658	0.485032	0.573672	0.50704	0.549266	0.425763	0.539794	0.460071	0.58258	0.496587	0.473693	0.440915	0.523787	0.494431	0.44127	0.552437	0.649711	0.631155	0.547372	0.609461	0.353291	0.613166	0.683424	0.495439	0.615966	0.672964	0.746909
4	0.486285	0.688272	0.372701	0.470597	0.674842	0.58335	0.627625	0.607533	0.54154	0.779326	0.495892	0.634278	0.42221	0.687392	0.706301	0.435097	0.453416	0.58696	0.519199	0.549064	0.667719	0.613479	0.504993	0.471765	0.554306	0.48644	0.543555	0.415922	0.560969	0.45771	0.566696	0.499424	0.503182	0.441575	0.525681	0.482179	0.428709	0.541323	0.647926	0.601818	0.554509	0.613513	0.356673	0.59966	0.681656	0.489155	0.613316	0.670983	0.757713
4.08333	0.490072	0.683517	0.361189	0.444982	0.673523	0.57832	0.631271	0.605521	0.535316	0.769802	0.485559	0.620593	0.417978	0.667045	0.702647	0.444358	0.44467	0.564701	0.509868	0.522812	0.664805	0.605256	0.50507	0.470862	0.560077	0.488169	0.551214	0.41671	0.533135	0.45363	0.56246	0.503657	0.49422	0.441135	0.523042	0.475408	0.424779	0.537444	0.656802	0.612351	0.54602	0.60006	0.348288	0.58906	0.675642	0.491123	0.613365	0.657198	0.735359
4.16667	0.489546	0.681554	0.366301	0.429455	0.659583	0.574459	0.621238	0.618937	0.514692	0.787467	0.469634	0.615605	0.43876	0.679834	0.687167	0.418947	0.419368	0.56919	0.501919	0.528377	0.676862	0.593097	0.501349	0.488238	0.547784	0.479798	0.539346	0.404429	0.519586	0.455623	0.571277	0.487459	0.466263	0.41182	0.510153	0.46777	0.422027	0.529724	0.643548	0.597551	0.54535	0.607565	0.341851	0.588576	0.672038	0.48144	0.605479	0.659738	0.757136
4.25	0.462565	0.671622	0.367137	0.438776	0.65753	0.559087	0.624586	0.593484	0.530206	0.780921	0.453623	0.621841	0.413772	0.675829	0.693182	0.454201	0.439156	0.552321	0.491953	0.512672	0.666887	0.589641	0.466493	0.455534	0.541348	0.484533	0.535068	0.384624	0.52613	0.437689	0.570937	0.494298	0.43947	0.441868	0.512239	0.463988	0.403946	0.527366	0.643069	0.607534	0.534679	0.594291	0.343708	0.574431	0.673464	0.475902	0.592796	0.640415	0.739832
4.33333	0.451398	0.685967	0.358969	0.430493	0.660962	0.556855	0.630207	0.579117	0.514529	0.772624	0.4471	0.607201	0.387986	0.672258	0.682788	0.432145	0.423765	0.55453	0.504844	0.513418	0.660262	0.594944	0.494656	0.455392	0.54078	0.491484	0.532735	0.401399	0.520126	0.446396	0.562565	0.474467	0.456048	0.422241	0.508838	0.461601	0.411646	0.526345	0.634165	0.601494	0.545963	0.595066	0.33598	0.585488	0.681043	0.47427	0.59217	0.632154	0.745931
4.41667	0.460546	0.679674	0.33797	0.435823	0.661349	0.564835	0.619109	0.585335	0.522805	0.776495	0.473996	0.606465	0.409362	0.677654	0.674763	0.444116	0.438836	0.563393	0.505645	0.512153	0.680277	0.581048	0.496014	0.47041	0.548624	0.476827	0.541154	0.402388	0.512119	0.427493	0.573713	0.484842	0.480659	0.416298	0.509918	0.473464	0.400301	0.530231	0.632516	0.612791	0.532855	0.592929	0.346925	0.579529	0.678745	0.476013	0.592581	0.649054	0.75418
4.5	0.466695	0.656563	0.362362	0.437164	0.657264	0.570017	0.606482	0.579302	0.530809	0.759033	0.483991	0.60894	0.412115	0.657882	0.684467	0.446527	0.437808	0.557328	0.512326	0.5043	0.66275	0.568612	0.507951	0.439878	0.542253	0.483014	0.531829	0.401087	0.519831	0.421938	0.562382	0.48109	0.470677	0.434493	0.504007	0.453345	0.406268	0.516678	0.633427	0.592754	0.537276	0.608245	0.35113	0.578589	0.661682	0.479367	0.590622	0.657849	0.739596
4.58333	0.456284	0.666921	0.355447	0.429535	0.652874	0.554075	0.626205	0.579662	0.52496	0.767485	0.473889	0.614034	0.404743	0.658053	0.676444	0.439857	0.426528	0.537391	0.49775	0.508291	0.665253	0.551316	0.489273	0.447447	0.53663	0.479166	0.536499	0.401112	0.522353	0.45827	0.556108	0.469066	0.469701	0.435301	0.50323	0.462485	0.404552	0.518948	0.63432	0.578522	0.529128	0.577719	0.341171	0.574915	0.666848	0.47043	0.58269	0.650904	0.733393
4.66667	0.473865	0.656655	0.348984	0.433937	0.65296	0.563817	0.620449	0.601292	0.522551	0.766373	0.485367	0.60309	0.398467	0.667493	0.676624	0.429533	0.427726	0.560665	0.509316	0.516858	0.663796	0.581714	0.494671	0.455645	0.543811	0.47777	0.535758	0.400273	0.509041	0.431192	0.549167	0.48523	0.453866	0.419452	0.508753	0.447282	0.413272	0.521468	0.630064	0.577118	0.534259	0.608158	0.336167	0.590879	0.648903	0.486001	0.580155	0.637261	0.741077
4.75	0.461061	0.664591	0.358084	0.42661	0.650908	0.561628	0.606045	0.573984	0.522237	0.761742	0.48039	0.60596	0.412115	0.656835	0.67716	0.431763	0.419208	0.526274	0.495542	0.509021	0.675674	0.563512	0.48139	0.454896	0.537385	0.492105	0.541782	0.398883	0.507593	0.435531	0.543083	0.469987	0.471652	0.401474	0.49981	0.446751	0.403374	0.52553	0.653516	0.577298	0.535543	0.59142	0.34258	0.570694	0.6646	0.47412	0.585631	0.636975	0.748245
4.83333	0.457416	0.65764	0.368022	0.447989	0.647192	0.567465	0.609788	0.580253	0.525966	0.77345	0.466414	0.600348	0.42298	0.653555	0.671786	0.429613	0.429439	0.545848	0.491511	0.508615	0.66608	0.558948	0.476465	0.448991	0.535118	0.477625	0.536535	0.38152	0.508191	0.441088	0.546052	0.466911	0.456792	0.415893	0.507787	0.450622	0.407787	0.509516	0.634939	0.559654	0.5336	0.598911	0.32858	0.574331	0.665771	0.457267	0.562623	0.638943	0.720909
4.91667	0.453506	0.664095	0.353631	0.432763	0.642674	0.545678	0.606964	0.58222	0.514737	0.75527	0.491085	0.61193	0.399709	0.662876	0.66814	0.419749	0.413945	0.545173	0.49579	0.506231	0.665052	0.555049	0.483709	0.46294	0.535778	0.467546	0.525184	0.392361	0.50334	0.430346	0.553737	0.475226	0.467101	0.400962	0.506539	0.453998	0.401462	0.511691	0.633409	0.562354	0.532145	0.583441	0.321182	0.572795	0.652442	0.470177	0.570124	0.636454	0.717025
5	0.452211	0.673178	0.352538	0.421773	0.652432	0.555163	0.612612	0.575545	0.519968	0.75738	0.468448	0.596538	0.401634	0.639216	0.657903	0.419269	0.410919	0.545691	0.476438	0.513548	0.660704	0.559723	0.480125	0.435492	0.529086	0.457113	0.526152	0.384624	0.50334	0.436528	0.549062	0.46121	0.498305	0.421691	0.502069	0.441729	0.397728	0.511566	0.638792	0.568665	0.524867	0.587868	0.339198	0.5718	0.658129	0.479033	0.560047	0.637027	0.735123
5.08333	0.465926	0.67052	0.353743	0.432953	0.648055	0.551308	0.602486	0.590588	0.509802	0.76454	0.450658	0.59313	0.3892	0.667539	0.669382	0.424753	0.404194	0.535903	0.48011	0.49463	0.655087	0.559003	0.484074	0.442798	0.5302	0.476261	0.541904	0.394552	0.498562	0.419181	0.546579	0.460558	0.480195	0.438603	0.496413	0.437504	0.39369	0.51028	0.62867	0.54869	0.531344	0.5911	0.336331	0.570447	0.654258	0.47131	0.562669	0.632154	0.713608
5.16667	0.463038	0.665723	0.345156	0.45127	0.648653	0.550421	0.604469	0.572724	0.516991	0.762496	0.486193	0.589376	0.400568	0.639364	0.65642	0.412518	0.422372	0.55169	0.466888	0.503602	0.651219	0.55333	0.475001	0.433686	0.525088	0.473411	0.522868	0.382245	0.502756	0.409724	0.546541	0.468236	0.430137	0.402943	0.501077	0.453328	0.39678	0.516693	0.63189	0.539094	0.525634	0.587527	0.324188	0.557937	0.656751	0.460137	0.569518	0.625066	0.716922
5.25	0.457547	0.678168	0.351829	0.415567	0.648869	0.544251	0.600904	0.576716	0.503892	0.754992	0.471391	0.59663	0.395388	0.662388	0.650503	0.428127	0.414037	0.557463	0.501836	0.49927	0.653521	0.53256	0.472165	0.432089	0.530351	0.457489	0.528877	0.385939	0.499715	0.420409	0.540822	0.468592	0.461296	0.406978	0.486237	0.4479	0.388848	0.501796	0.62568	0.545764	0.518218	0.585211	0.322591	0.578151	0.654886	0.466137	0.543544	0.625249	0.722566
5.33333	0.45231	0.671859	0.33411	0.440881	0.65182	0.549616	0.596837	0.557401	0.513146	0.765253	0.452502	0.59494	0.395032	0.651084	0.656059	0.427705	0.407597	0.54012	0.477598	0.485561	0.642633	0.5537	0.46875	0.419725	0.52568	0.4682	0.522956	0.390144	0.504645	0.415224	0.537547	0.450996	0.472302	0.428587	0.495066	0.458083	0.383844	0.501098	0.642431	0.547412	0.525355	0.585171	0.326584	0.56204	0.644033	0.466093	0.552742	0.627139	0.716793
5.41667	0.438989	0.667194	0.349965	0.430466	0.636436	0.548534	0.58596	0.552656	0.513143	0.768557	0.460209	0.589958	0.394411	0.644282	0.647268	0.432947	0.394775	0.540775	0.486957	0.498329	0.654703	0.541356	0.450376	0.442016	0.518453	0.472658	0.523794	0.389268	0.48863	0.41349	0.532944	0.462039	0.435757	0.384892	0.494541	0.446503	0.388883	0.49985	0.631613	0.535233	0.514201	0.588143	0.321087	0.565192	0.644605	0.469402	0.551928	0.620557	0.715083
5.5	0.441329	0.665506	0.345092	0.395392	0.647692	0.546981	0.591458	0.562513	0.515056	0.741098	0.464254	0.593228	0.394144	0.659485	0.652297	0.419649	0.404572	0.542037	0.480249	0.479443	0.653667	0.537568	0.47311	0.436065	0.527683	0.464785	0.517979	0.36308	0.494677	0.413722	0.538918	0.459541	0.446948	0.416553	0.485826	0.43289	0.397459	0.504705	0.638591	0.536952	0.514179	0.584904	0.313195	0.556951	0.642031	0.463439	0.557488	0.607136	0.733254
5.58333	0.438759	0.671278	0.329159	0.41584	0.646637	0.527503	0.603529	0.559021	0.515166	0.755156	0.486363	0.592085	0.395032	0.647781	0.649072	0.406091	0.396637	0.529612	0.494879	0.496983	0.649128	0.563437	0.453211	0.426049	0.523967	0.465983	0.517026	0.385125	0.490735	0.411061	0.548618	0.455648	0.469794	0.388122	0.488067	0.430644	0.382469	0.510905	0.625846	0.528779	0.511849	0.568339	0.311552	0.549622	0.651039	0.46645	0.552194	0.616051	0.726243
5.66667	0.448028	0.660692	0.335622	0.40712	0.638955	0.535547	0.584551	0.556973	0.510629	0.754542	0.462708	0.581379	0.401486	0.66142	0.641599	0.416033	0.400187	0.521493	0.457612	0.476637	0.649685	0.548322	0.472759	0.421676	0.521196	0.458776	0.516836	0.378065	0.493986	0.417707	0.549589	0.459045	0.424054	0.386653	0.491357	0.435489	0.391134	0.50054	0.631743	0.526726	0.529787	0.581933	0.32703	0.572329	0.646405	0.458981	0.549639	0.635684	0.730704
5.75	0.43698	0.672881	0.326296	0.395036	0.649576	0.537623	0.591199	0.551064	0.495863	0.761088	0.453496	0.586473	0.386683	0.619292	0.627616	0.407798	0.385309	0.516464	0.47597	0.469221	0.641601	0.560296	0.462315	0.423241	0.505127	0.456891	0.521446	0.373157	0.487088	0.397343	0.551305	0.440469	0.424565	0.399788	0.485416	0.426119	0.358044	0.499563	0.631784	0.546529	0.501462	0.561475	0.299831	0.54657	0.648962	0.465347	0.546788	0.62775	0.737769
5.83333	0.431852	0.669908	0.325974	0.404933	0.647948	0.530503	0.600504	0.547203	0.505632	0.759819	0.440368	0.590561	0.394707	0.622847	0.632523	0.425615	0.393188	0.547721	0.457861	0.469303	0.628978	0.556268	0.442065	0.418292	0.514195	0.469243	0.51645	0.38048	0.498245	0.406134	0.533954	0.451507	0.42099	0.416443	0.474878	0.435383	0.367209	0.504345	0.632611	0.54084	0.500315	0.577973	0.300818	0.548288	0.648516	0.466301	0.553085	0.622043	0.752711
5.91667	0.438847	0.671309	0.333435	0.385195	0.651522	0.531792	0.59391	0.538534	0.495055	0.77508	0.447948	0.582319	0.400094	0.632758	0.642076	0.409224	0.373927	0.539918	0.470338	0.471429	0.64009	0.538972	0.465228	0.412167	0.502275	0.448143	0.511107	0.391597	0.494807	0.405615	0.540912	0.444582	0.421825	0.418864	0.483217	0.42748	0.369855	0.494649	0.631282	0.530155	0.508553	0.565975	0.321253	0.539342	0.64713	0.458549	0.547797	0.624012	0.71981
6	0.430084	0.680494	0.33149	0.418055	0.645746	0.5271	0.589212	0.551632	0.494892	0.761341	0.452014	0.589595	0.417858	0.635031	0.652692	0.40382	0.389157	0.521334	0.460483	0.473262	0.639291	0.532578	0.448821	0.414887	0.514173	0.463244	0.526728	0.360863	0.490988	0.402653	0.542232	0.435477	0.431065	0.392487	0.48028	0.41544	0.364012	0.487164	0.632842	0.54049	0.503105	0.554097	0.31026	0.545464	0.649399	0.443962	0.539615	0.622525	0.732646
6.08333	0.426833	0.676338	0.327503	0.404275	0.64537	0.510843	0.590606	0.531431	0.486579	0.77251	0.448922	0.576371	0.400214	0.621313	0.619996	0.401429	0.372968	0.530445	0.454216	0.465539	0.621201	0.533521	0.432536	0.400067	0.504497	0.459741	0.507763	0.36403	0.498439	0.391407	0.557962	0.440523	0.392943	0.370511	0.470161	0.419419	0.367318	0.485129	0.634461	0.534566	0.496702	0.569508	0.309156	0.548325	0.650256	0.448674	0.544124	0.627763	0.734449
6.16667	0.424846	0.684214	0.329383	0.39375	0.648353	0.523848	0.585793	0.534024	0.497031	0.768182	0.429228	0.573748	0.390532	0.616359	0.61817	0.409747	0.378802	0.533535	0.448281	0.454992	0.634245	0.522101	0.44757	0.404057	0.510437	0.453121	0.511849	0.367698	0.488256	0.386249	0.553648	0.444114	0.441514	0.419415	0.470215	0.427886	0.377752	0.489433	0.632629	0.543874	0.505725	0.560494	0.295626	0.544753	0.650869	0.460555	0.540959	0.593508	0.739287
6.25	0.409977	0.690963	0.317244	0.400859	0.638947	0.518868	0.588617	0.509073	0.480575	0.788302	0.439309	0.582678	0.381118	0.609752	0.617799	0.393275	0.372728	0.495017	0.481436	0.446118	0.633112	0.541817	0.437202	0.398812	0.504976	0.431588	0.514477	0.356707	0.498165	0.384364	0.555219	0.437712	0.448432	0.379572	0.472242	0.434499	0.365477	0.48485	0.639849	0.539473	0.501458	0.554972	0.296167	0.533722	0.648123	0.450805	0.54298	0.611698	0.738673
6.33333	0.423385	0.68066	0.325942	0.370322	0.635304	0.499623	0.577347	0.522539	0.472876	0.765081	0.418746	0.569812	0.364272	0.610404	0.612294	0.387831	0.376633	0.510961	0.446405	0.435895	0.62059	0.538879	0.427534	0.398768	0.506495	0.433108	0.482815	0.362904	0.486886	0.383818	0.554147	0.436603	0.442861	0.373666	0.464691	0.426242	0.346037	0.473338	0.630271	0.533342	0.490429	0.548462	0.297787	0.523315	0.656239	0.445125	0.536379	0.609535	0.748779
6.41667	0.403246	0.682212	0.306841	0.384565	0.635749	0.511655	0.58002	0.518658	0.47491	0.774539	0.416734	0.565477	0.366669	0.60453	0.628482	0.39898	0.368937	0.500407	0.475362	0.45402	0.613716	0.504657	0.449567	0.404983	0.497305	0.448409	0.488946	0.361639	0.491485	0.382905	0.550306	0.424078	0.424009	0.392597	0.47064	0.421151	0.352755	0.478305	0.623488	0.540201	0.489548	0.550098	0.28656	0.529071	0.639156	0.446057	0.524378	0.617105	0.748559
6.5	0.408879	0.700849	0.30967	0.353837	0.635506	0.509547	0.592284	0.511129	0.469725	0.773344	0.407606	0.553531	0.38991	0.604119	0.600121	0.393275	0.363765	0.499234	0.435086	0.430737	0.611406	0.557784	0.418676	0.393269	0.497277	0.437876	0.493582	0.355792	0.476897	0.379082	0.548845	0.424729	0.40794	0.359578	0.457029	0.396948	0.349218	0.481007	0.6183	0.534279	0.487701	0.5331	0.294899	0.527436	0.649752	0.43402	0.522739	0.592857	0.748602
6.58333	0.405783	0.685316	0.311166	0.358128	0.631679	0.507968	0.573065	0.50245	0.471614	0.787606	0.413706	0.546845	0.371436	0.601084	0.607503	0.390122	0.369359	0.48347	0.4445	0.449331	0.614469	0.523265	0.428862	0.378813	0.491312	0.431323	0.488919	0.342648	0.483867	0.358651	0.554658	0.413956	0.424239	0.375279	0.454321	0.40356	0.341588	0.473501	0.620038	0.531488	0.487344	0.537232	0.278997	0.509325	0.64354	0.437872	0.51686	0.591696	0.730887
6.66667	0.390487	0.685583	0.290085	0.344843	0.634672	0.493038	0.590124	0.491377	0.4641	0.786044	0.400639	0.53748	0.352547	0.599125	0.587629	0.369471	0.350258	0.500339	0.430615	0.432716	0.604632	0.496009	0.417333	0.38148	0.485082	0.42671	0.476537	0.332908	0.483607	0.369706	0.555375	0.398195	0.41862	0.34215	0.44487	0.381868	0.341927	0.46924	0.621485	0.552048	0.473871	0.5194	0.269108	0.487952	0.645152	0.430971	0.50853	0.573481	0.758592
6.75	0.38818	0.69849	0.28351	0.360918	0.629877	0.475075	0.594839	0.495923	0.449319	0.775767	0.389523	0.531749	0.343962	0.575764	0.5628	0.366137	0.341455	0.445402	0.443369	0.431077	0.60471	0.516317	0.414604	0.361714	0.472429	0.437045	0.467604	0.322379	0.463031	0.379014	0.570732	0.41074	0.383143	0.336722	0.436277	0.374903	0.332279	0.464267	0.627701	0.562391	0.472332	0.513083	0.266782	0.485961	0.648409	0.430784	0.517624	0.585116	0.775635
6.83333	0.372927	0.683122	0.279216	0.356652	0.618647	0.479026	0.588699	0.471236	0.44928	0.794913	0.377049	0.526677	0.334311	0.589387	0.572899	0.358242	0.342231	0.475487	0.430145	0.434419	0.58184	0.511401	0.397054	0.36102	0.474844	0.419137	0.455965	0.322943	0.461244	0.364683	0.560255	0.405044	0.36875	0.345782	0.440383	0.381885	0.327348	0.466125	0.620121	0.550293	0.464951	0.515881	0.258609	0.494165	0.651902	0.415153	0.512578	0.548477	0.766022
6.91667	0.376617	0.698525	0.295778	0.351622	0.628745	0.478182	0.585734	0.477955	0.44	0.770382	0.397294	0.526973	0.343547	0.585659	0.56722	0.343095	0.346114	0.455325	0.410297	0.436594	0.594513	0.517369	0.393837	0.361999	0.480577	0.420634	0.474555	0.335625	0.476342	0.347937	0.555763	0.413304	0.335269	0.352864	0.43148	0.370713	0.332048	0.45214	0.607482	0.553776	0.461457	0.502326	0.264434	0.498498	0.63252	0.407089	0.511757	0.574119	0.75619
7	0.378407	0.697538	0.290456	0.350884	0.625434	0.469748	0.584124	0.480916	0.439178	0.781518	0.389225	0.521023	0.367883	0.575057	0.553878	0.363545	0.334844	0.463015	0.408144	0.42256	0.58263	0.521029	0.393106	0.361558	0.465379	0.433551	0.465667	0.311625	0.462217	0.343051	0.555097	0.403532	0.381054	0.344279	0.440253	0.381073	0.336996	0.459816	0.606808	0.538869	0.460611	0.494842	0.256378	0.490346	0.644509	0.41985	0.505169	0.586446	0.76928
7.08333	0.3733	0.684699	0.276435	0.33213	0.615792	0.467157	0.569689	0.469763	0.442853	0.781166	0.373809	0.534864	0.315748	0.574828	0.556315	0.351954	0.340427	0.448177	0.409772	0.42397	0.574373	0.511586	0.392479	0.349802	0.458377	0.432498	0.456252	0.328663	0.451925	0.345303	0.553986	0.392154	0.367403	0.350552	0.424927	0.360458	0.321862	0.457567	0.612351	0.533612	0.457922	0.498775	0.271363	0.496377	0.630639	0.411904	0.497719	0.561246	0.756395
7.16667	0.362639	0.685857	0.281692	0.349708	0.622616	0.467214	0.58737	0.470721	0.433014	0.779293	0.36805	0.527743	0.34559	0.57055	0.555829	0.336065	0.33698	0.448852	0.410656	0.423549	0.581972	0.519643	0.390865	0.355278	0.467575	0.417818	0.463021	0.325735	0.475037	0.340348	0.558967	0.393279	0.367912	0.330888	0.419871	0.386695	0.320433	0.459794	0.601596	0.527698	0.456832	0.499176	0.255743	0.481692	0.640415	0.403138	0.496191	0.554862	0.742589
7.25	0.372071	0.693944	0.274086	0.334645	0.621978	0.473139	0.586987	0.483251	0.433902	0.778556	0.39541	0.517831	0.344584	0.571572	0.550998	0.356374	0.32668	0.441657	0.404058	0.427476	0.580844	0.497616	0.384689	0.355818	0.470412	0.404147	0.443653	0.341722	0.45271	0.350694	0.53477	0.391379	0.380543	0.344131	0.427265	0.372286	0.320719	0.437419	0.605171	0.535422	0.451878	0.488779	0.251702	0.481372	0.631967	0.414706	0.492637	0.578693	0.75367
7.33333	0.374859	0.686604	0.268056	0.340825	0.607764	0.466082	0.578102	0.477438	0.439501	0.791494	0.379019	0.517403	0.317287	0.56985	0.554373	0.34406	0.333051	0.453521	0.425894	0.428399	0.582538	0.505968	0.390773	0.361052	0.467762	0.42182	0.44725	0.318699	0.461459	0.350271	0.551888	0.384873	0.369214	0.347398	0.4269	0.364508	0.315377	0.451426	0.59196	0.521532	0.456843	0.507228	0.246888	0.478504	0.629776	0.40878	0.495341	0.558991	0.7575
7.41667	0.357927	0.68377	0.269906	0.335028	0.607954	0.455649	0.5604	0.442254	0.423207	0.775219	0.36303	0.522342	0.318235	0.563778	0.552481	0.343236	0.322788	0.462271	0.416453	0.40992	0.561979	0.51288	0.382537	0.346618	0.456534	0.414348	0.458122	0.320264	0.461964	0.329689	0.543926	0.385886	0.347759	0.313608	0.417455	0.35001	0.308731	0.439983	0.59947	0.522864	0.430179	0.492105	0.263188	0.47961	0.631101	0.399664	0.486845	0.565507	0.750459
7.5	0.358157	0.679346	0.285118	0.334974	0.599992	0.459353	0.563807	0.471288	0.421834	0.761219	0.369256	0.501768	0.327915	0.554472	0.529702	0.333855	0.320024	0.438456	0.403588	0.401807	0.558814	0.514451	0.366086	0.335544	0.44313	0.408682	0.426634	0.309409	0.453928	0.329197	0.538623	0.381934	0.352496	0.321568	0.414141	0.340039	0.314787	0.447196	0.603966	0.522243	0.43473	0.48175	0.248955	0.478311	0.627777	0.406045	0.483982	0.548998	0.74765
7.58333	0.35213	0.679442	0.263361	0.309194	0.603456	0.451748	0.562663	0.444052	0.427675	0.767927	0.348567	0.519011	0.328093	0.545963	0.529693	0.347214	0.312363	0.442493	0.408116	0.401679	0.563546	0.501091	0.378604	0.330189	0.454006	0.399756	0.435961	0.313654	0.459968	0.329758	0.535425	0.378719	0.362388	0.335987	0.402661	0.3603	0.310231	0.430014	0.59063	0.527077	0.438758	0.484413	0.243858	0.458301	0.620158	0.402414	0.489965	0.565754	0.752111
7.66667	0.354083	0.68246	0.272495	0.33172	0.59425	0.451209	0.555085	0.449261	0.420897	0.750819	0.366058	0.502665	0.333867	0.544491	0.515349	0.32349	0.302201	0.431983	0.410351	0.396746	0.55727	0.49222	0.367779	0.324625	0.449246	0.397117	0.439759	0.301911	0.443586	0.321104	0.541839	0.3928	0.331972	0.321898	0.402722	0.347729	0.291328	0.437698	0.587801	0.521856	0.435588	0.479312	0.242707	0.440244	0.610309	0.402862	0.482634	0.547355	0.744239
7.75	0.335109	0.678249	0.252509	0.319528	0.59289	0.431654	0.541681	0.439035	0.402133	0.75621	0.346597	0.485465	0.301685	0.525567	0.518147	0.332208	0.296835	0.391029	0.369026	0.403349	0.545863	0.476476	0.34939	0.321023	0.440161	0.393503	0.414618	0.308296	0.444394	0.324012	0.5601	0.37193	0.343627	0.31625	0.392252	0.326585	0.292757	0.423484	0.575747	0.519867	0.416554	0.46499	0.226617	0.443205	0.608427	0.382856	0.47476	0.536984	0.728125
7.83333	0.330573	0.672997	0.258876	0.323875	0.589842	0.43073	0.550263	0.43247	0.395068	0.744134	0.332727	0.490985	0.288213	0.527329	0.51213	0.317222	0.300945	0.426075	0.349896	0.380877	0.536263	0.494863	0.360566	0.314687	0.437771	0.404469	0.425299	0.289754	0.434108	0.313543	0.539568	0.366098	0.334805	0.288219	0.39199	0.332173	0.293204	0.43869	0.584024	0.530219	0.412832	0.459776	0.228872	0.437411	0.619107	0.387671	0.468284	0.518455	0.747935
7.91667	0.326993	0.671774	0.254197	0.299625	0.591716	0.437673	0.546822	0.426497	0.398564	0.76607	0.336835	0.484624	0.304378	0.520745	0.510731	0.308746	0.295476	0.394661	0.374465	0.386508	0.540712	0.491722	0.355947	0.317286	0.439703	0.387282	0.412934	0.292371	0.4347	0.300823	0.54326	0.359065	0.352682	0.286898	0.387323	0.330475	0.279213	0.428163	0.575149	0.506301	0.420536	0.46059	0.228942	0.448569	0.607311	0.392539	0.472955	0.525504	0.724253
8	0.326939	0.670854	0.253344	0.318735	0.582955	0.420951	0.549944	0.425215	0.399909	0.759197	0.327284	0.488355	0.306125	0.513706	0.503186	0.307119	0.29406	0.409747	0.350228	0.371792	0.536094	0.475719	0.348992	0.314807	0.433241	0.388658	0.412977	0.282819	0.431874	0.310663	0.546768	0.362738	0.315765	0.304546	0.38383	0.338802	0.2738	0.425438	0.565707	0.519381	0.409338	0.453614	0.215248	0.437814	0.606618	0.380091	0.472225	0.498169	0.734916
8.08333	0.333813	0.67884	0.257332	0.300254	0.570345	0.420183	0.557116	0.417413	0.399341	0.753569	0.332621	0.479579	0.294046	0.521021	0.514063	0.308384	0.288329	0.40165	0.343631	0.39058	0.539533	0.468216	0.352057	0.325737	0.426948	0.394967	0.409695	0.296853	0.433034	0.307156	0.535049	0.353779	0.333923	0.289945	0.385234	0.327488	0.286377	0.425878	0.576946	0.520352	0.408991	0.461446	0.223399	0.433189	0.606426	0.384146	0.461418	0.506	0.725667
8.16667	0.314146	0.676641	0.244485	0.291971	0.57876	0.425761	0.534315	0.412809	0.385768	0.754959	0.334568	0.477784	0.295941	0.499728	0.498057	0.309832	0.293923	0.399418	0.379766	0.389153	0.521888	0.473465	0.334874	0.314907	0.42557	0.373456	0.401583	0.281442	0.42422	0.309462	0.544231	0.354581	0.329464	0.291081	0.375146	0.328071	0.286128	0.419605	0.556111	0.526177	0.419747	0.443037	0.212477	0.424628	0.606224	0.360875	0.457307	0.516228	0.750952
8.25	0.314442	0.671778	0.25111	0.282347	0.572905	0.425058	0.545478	0.405161	0.381788	0.750672	0.319534	0.479298	0.294194	0.501647	0.496444	0.302017	0.284413	0.397929	0.374023	0.380537	0.533227	0.478325	0.347301	0.306236	0.420875	0.392051	0.414025	0.307682	0.443175	0.30029	0.539795	0.363028	0.318785	0.290348	0.38867	0.316385	0.28636	0.414743	0.569348	0.527077	0.409325	0.446382	0.237	0.435941	0.601408	0.373532	0.459696	0.528228	0.735129
8.33333	0.331694	0.662503	0.249051	0.309604	0.587388	0.444115	0.541876	0.432604	0.40879	0.758323	0.350642	0.482883	0.298398	0.522239	0.52194	0.297718	0.289779	0.423909	0.376176	0.380764	0.552092	0.472688	0.359422	0.321606	0.445143	0.385331	0.422251	0.302173	0.438101	0.31746	0.532067	0.365959	0.35635	0.2993	0.397351	0.354926	0.298081	0.427877	0.572555	0.498488	0.418491	0.454862	0.235166	0.443735	0.599873	0.38668	0.468528	0.518404	0.736816
8.41667	0.352787	0.664747	0.261931	0.317341	0.589544	0.438516	0.540061	0.440074	0.415287	0.74244	0.340582	0.491575	0.338899	0.533189	0.531224	0.322245	0.301459	0.429661	0.3812	0.402181	0.547232	0.471118	0.369456	0.327193	0.443609	0.399912	0.425762	0.302462	0.44306	0.318457	0.542582	0.378639	0.345485	0.308876	0.405583	0.35298	0.299724	0.423344	0.57775	0.498182	0.441571	0.465265	0.23108	0.441523	0.611548	0.391779	0.472553	0.542483	0.727712
8.5	0.332594	0.666597	0.264858	0.322261	0.581047	0.447478	0.539548	0.429111	0.41282	0.751726	0.359515	0.494605	0.316458	0.527863	0.530029	0.324114	0.312123	0.406183	0.382609	0.374599	0.542602	0.466904	0.370401	0.325187	0.436658	0.392162	0.434817	0.314742	0.440328	0.316464	0.517609	0.369157	0.341212	0.313864	0.399332	0.33654	0.294669	0.429831	0.569831	0.484247	0.43165	0.471033	0.236882	0.461178	0.607495	0.387865	0.468968	0.523798	0.719186
8.58333	0.338239	0.660319	0.240272	0.289456	0.583635	0.433781	0.539094	0.42265	0.398911	0.745852	0.327623	0.495573	0.304289	0.526699	0.520739	0.31421	0.289676	0.425781	0.360966	0.383327	0.545612	0.459679	0.355061	0.327601	0.430861	0.395864	0.415308	0.289867	0.428263	0.307675	0.520613	0.368375	0.348735	0.315185	0.388346	0.341931	0.27119	0.422493	0.557749	0.487893	0.42257	0.460471	0.233875	0.433226	0.592239	0.383623	0.463877	0.520189	0.727106
8.66667	0.33076	0.658798	0.251512	0.306842	0.575524	0.421088	0.536783	0.423027	0.396827	0.741009	0.356953	0.476121	0.325784	0.52338	0.509134	0.305532	0.295934	0.398066	0.355253	0.36759	0.537661	0.471431	0.354375	0.321782	0.43126	0.395255	0.427953	0.29217	0.427255	0.302693	0.532644	0.37306	0.340655	0.31603	0.395052	0.334011	0.28677	0.413288	0.570676	0.489207	0.432161	0.445228	0.233358	0.436891	0.590665	0.384161	0.450553	0.516357	0.718111
8.75	0.337227	0.670348	0.255821	0.304547	0.570648	0.414284	0.538457	0.413435	0.39794	0.74478	0.325611	0.489204	0.287384	0.51973	0.511751	0.307602	0.3005	0.408281	0.379186	0.366486	0.52553	0.462728	0.356342	0.308218	0.425408	0.38012	0.410908	0.299019	0.426764	0.297712	0.520307	0.362388	0.324775	0.295153	0.384416	0.329343	0.286664	0.419532	0.563798	0.507318	0.421576	0.45386	0.236082	0.442136	0.596957	0.377698	0.461708	0.52436	0.714415
8.83333	0.324765	0.660016	0.261481	0.336396	0.569202	0.432176	0.540504	0.418305	0.398459	0.721265	0.325654	0.473842	0.299553	0.512612	0.503374	0.325318	0.295807	0.4164	0.378467	0.377649	0.536669	0.450458	0.372627	0.317562	0.421745	0.392582	0.415091	0.297742	0.441994	0.315549	0.516798	0.369448	0.328767	0.304876	0.399667	0.332261	0.301244	0.415228	0.567303	0.489216	0.427486	0.476568	0.237093	0.441076	0.600509	0.386843	0.455548	0.516998	0.711489
8.91667	0.334582	0.649825	0.251464	0.300691	0.580795	0.427095	0.535487	0.427808	0.398707	0.739978	0.327241	0.472824	0.286851	0.530325	0.515826	0.327388	0.29671	0.420188	0.37176	0.379612	0.533445	0.450661	0.346659	0.314687	0.421488	0.384433	0.4239	0.285861	0.42613	0.298489	0.515388	0.35967	0.336801	0.286275	0.387125	0.320699	0.290773	0.418093	0.56218	0.493825	0.420184	0.453947	0.242167	0.431025	0.591284	0.380069	0.46684	0.524736	0.710471
9	0.327576	0.660142	0.245289	0.287324	0.568684	0.41712	0.523914	0.412028	0.400493	0.730591	0.353734	0.471638	0.316281	0.49884	0.496789	0.308826	0.28898	0.394165	0.357267	0.380018	0.53061	0.459069	0.339829	0.312108	0.412322	0.389921	0.412611	0.288978	0.421662	0.297629	0.51848	0.35197	0.312423	0.281212	0.376386	0.329485	0.271352	0.406141	0.558032	0.484661	0.418889	0.450442	0.223258	0.435383	0.586718	0.374023	0.45615	0.515758	0.714767
9.08333	0.327697	0.651443	0.255162	0.296673	0.565599	0.427007	0.535557	0.418967	0.392894	0.716478	0.322562	0.462639	0.293247	0.513894	0.5099	0.296031	0.291194	0.415453	0.364223	0.364896	0.525098	0.477807	0.349848	0.318653	0.414522	0.384665	0.406446	0.28173	0.435377	0.294722	0.513761	0.356245	0.313677	0.294898	0.376827	0.309791	0.27246	0.401374	0.560094	0.476865	0.411416	0.442738	0.213557	0.418104	0.588545	0.383117	0.439825	0.510247	0.70582
9.16667	0.31274	0.663165	0.250048	0.295799	0.566797	0.423725	0.530486	0.408064	0.392863	0.727	0.337257	0.468384	0.303016	0.512376	0.513636	0.31905	0.285657	0.392315	0.367646	0.365367	0.528887	0.48688	0.36671	0.321903	0.422803	0.395376	0.400762	0.297679	0.435211	0.305845	0.518236	0.355674	0.346969	0.293687	0.385006	0.329928	0.289005	0.407933	0.554493	0.490665	0.426457	0.443653	0.23808	0.436014	0.586425	0.372644	0.457912	0.519252	0.702725
9.25	0.323194	0.648086	0.250675	0.29353	0.564101	0.430775	0.544916	0.425149	0.404248	0.709204	0.332006	0.476599	0.307903	0.519998	0.514608	0.309128	0.289973	0.404673	0.369248	0.373414	0.534052	0.471043	0.355016	0.316372	0.422461	0.365151	0.408917	0.29515	0.429172	0.31054	0.502118	0.362738	0.313815	0.300071	0.384246	0.32754	0.276855	0.407772	0.563155	0.472292	0.423803	0.452606	0.234862	0.43043	0.584864	0.390653	0.459766	0.517597	0.700073
9.33333	0.336526	0.646949	0.254904	0.298777	0.568439	0.42997	0.532101	0.428161	0.393382	0.717279	0.334801	0.481151	0.309264	0.513533	0.523455	0.316319	0.301049	0.429931	0.374742	0.363988	0.541319	0.450551	0.357303	0.310797	0.418425	0.376417	0.411711	0.30688	0.434426	0.311551	0.5139	0.367869	0.369723	0.309206	0.395596	0.332402	0.283662	0.414125	0.559752	0.457178	0.427554	0.450275	0.225607	0.445379	0.578783	0.390996	0.457261	0.525739	0.700085
9.41667	0.318604	0.655815	0.262896	0.300609	0.56956	0.422359	0.530368	0.410105	0.385204	0.731534	0.33785	0.477139	0.306393	0.514877	0.50307	0.300471	0.284824	0.394728	0.350725	0.37653	0.527157	0.430538	0.35282	0.319115	0.418086	0.388613	0.406315	0.294211	0.423327	0.300836	0.514799	0.365387	0.334991	0.284734	0.382563	0.335443	0.276569	0.424806	0.549931	0.479323	0.425083	0.448579	0.237023	0.439321	0.57572	0.373442	0.456917	0.530118	0.710827
9.5	0.331969	0.646393	0.257092	0.306487	0.565939	0.432761	0.518081	0.410039	0.385713	0.71579	0.337173	0.482182	0.311928	0.527895	0.508362	0.305774	0.285372	0.409793	0.377694	0.384398	0.537139	0.457665	0.355504	0.308902	0.429603	0.398636	0.418305	0.300446	0.425892	0.321282	0.498703	0.359524	0.327884	0.301207	0.389487	0.341789	0.288253	0.409307	0.551397	0.46654	0.428854	0.457393	0.225865	0.449044	0.578187	0.368143	0.454374	0.518091	0.693932
9.58333	0.32538	0.647434	0.259631	0.305175	0.563384	0.4249	0.522234	0.427129	0.390121	0.708182	0.345411	0.473266	0.305503	0.510214	0.504946	0.306898	0.288238	0.411934	0.36726	0.362771	0.519453	0.464909	0.345303	0.310797	0.418142	0.382471	0.413309	0.285097	0.422786	0.303183	0.509097	0.358565	0.344788	0.282386	0.379779	0.326232	0.284073	0.401036	0.551338	0.457377	0.410827	0.448306	0.220815	0.425669	0.57231	0.368538	0.446101	0.521714	0.702301
9.66667	0.314365	0.645553	0.238568	0.264031	0.567865	0.40975	0.525279	0.40489	0.380393	0.70845	0.317904	0.447872	0.287326	0.506407	0.491374	0.308243	0.280621	0.387963	0.352187	0.359429	0.509958	0.44181	0.339067	0.308341	0.40746	0.393081	0.405721	0.293636	0.413366	0.290805	0.510491	0.351242	0.344462	0.258172	0.371551	0.307739	0.275621	0.402343	0.543514	0.478783	0.408098	0.425978	0.207216	0.41369	0.571029	0.360384	0.439202	0.500956	0.699164
9.75	0.316419	0.641656	0.236332	0.278629	0.560155	0.430712	0.530562	0.402333	0.383224	0.728521	0.327411	0.459067	0.272642	0.508828	0.494298	0.30726	0.282563	0.402057	0.35274	0.357092	0.51274	0.435157	0.343	0.303801	0.409227	0.370873	0.395619	0.288001	0.414347	0.291187	0.50249	0.350386	0.321107	0.284477	0.37055	0.311258	0.282001	0.394476	0.539124	0.465578	0.398844	0.440914	0.203411	0.414814	0.582056	0.380158	0.447019	0.502012	0.690241
9.83333	0.311906	0.654925	0.250064	0.293392	0.547864	0.419926	0.52859	0.399968	0.379021	0.725862	0.310533	0.457659	0.289427	0.497274	0.476842	0.296372	0.270792	0.391795	0.36254	0.355534	0.516868	0.440092	0.337053	0.305409	0.414923	0.361093	0.392999	0.285273	0.418728	0.284664	0.507704	0.35093	0.321152	0.275196	0.367077	0.306626	0.275139	0.398553	0.543178	0.461428	0.39953	0.425499	0.229952	0.427982	0.577007	0.361464	0.440721	0.495875	0.68941
9.91667	0.300891	0.643065	0.248425	0.298915	0.550515	0.41741	0.516957	0.40052	0.382143	0.712575	0.31983	0.453351	0.291975	0.496882	0.480651	0.280504	0.276329	0.407108	0.36392	0.375069	0.520042	0.442771	0.343977	0.300187	0.411821	0.378535	0.399364	0.272203	0.430758	0.292034	0.501146	0.350257	0.321523	0.275416	0.375755	0.310003	0.282625	0.401535	0.527643	0.469385	0.409951	0.434692	0.225207	0.427817	0.572052	0.353779	0.43524	0.504489	0.704776
10	0.311312	0.652387	0.237523	0.290795	0.566982	0.409913	0.525042	0.400528	0.3846	0.721247	0.332748	0.448328	0.284928	0.508962	0.495976	0.295208	0.261395	0.363493	0.346611	0.365821	0.508155	0.448869	0.355611	0.300131	0.398817	0.371937	0.40311	0.278625	0.421755	0.287529	0.50882	0.344258	0.302949	0.282791	0.371771	0.322838	0.261972	0.398854	0.544064	0.470456	0.389264	0.422607	0.215108	0.425267	0.571348	0.364654	0.433348	0.495328	0.69895
[truncated: 349 more columns]

## Sheet: Fig.2c
Date of Quinidine, Mg2+-free vehicle, and Mg2+-free Quinidine are located below.
Vehicle
	Experiment 1
	Cell 1	Cell 2	Cell 3	Cell 4	Cell 5	Cell 6	Cell 7	Cell 8	Cell 9	Cell 10	Cell 11	Cell 12	Cell 13	Cell 14	Cell 15	Cell 16	Cell 17	Cell 18	Cell 19	Cell 20	Cell 21	Cell 22	Cell 23	Cell 24	Cell 25	Cell 26	Cell 27	Cell 28	Cell 29	Cell 30	Cell 31	Cell 32	Cell 33	Cell 34	Cell 35	Cell 36	Cell 37	Cell 38	Cell 39	Cell 40	Cell 41	Cell 42	Cell 43	Cell 44	Cell 45	Cell 46	Cell 47	Cell 48	Cell 49
0	1	1	1	1	1	1	1	1	1	1	1	1	1	1	1	1	1	1	1	1	1	1	1	1	1	1	1	1	1	1	1	1	1	1	1	1	1	1	1	1	1	1	1	1	1	1	1	1	1
0.0666667	0.999878	1.01049	1.00953	1.00814	1.01848	1.02055	1.01818	1.0043	0.985398	0.997869	0.995588	1.00412	0.987051	1.01847	1.01608	0.99209	1.00232	0.976486	0.989094	0.988908	0.999602	1.02245	0.980611	1.00452	0.987714	1.02546	0.974448	1.01838	1.04153	1.02092	1.00434	0.990752	0.996081	0.999414	0.993545	1.07537	0.992258	1.01353	1.01536	1.00207	0.999344	0.989757	1.01474	0.98515	1.03692	1.01033	0.970785	0.985778	0.97321
0.133333	1.00827	0.996621	0.992904	1.00006	0.990712	0.998647	1.01353	1.01939	0.963509	0.982277	1.00685	0.988763	0.973613	1.0131	1.02095	1.00891	1.01361	0.970516	0.979771	0.988874	1.01337	1.01654	0.979381	0.993145	0.993201	1.01982	1.0091	0.998246	0.997658	0.982428	0.985607	1.01537	0.988054	1.00121	0.991759	1.03498	0.980085	0.993923	0.99922	0.993783	0.973833	1.0135	1.01219	0.976253	1.0226	1.04174	0.977613	0.993353	0.975826
0.2	1.00483	1.0464	1.02832	1.01342	0.992661	1.04072	0.999181	0.989427	0.969548	0.999691	1.00844	0.994285	0.943485	1.02621	1.00398	1.01533	1.01384	0.976021	0.990801	0.98581	0.997452	1.00506	0.980858	0.997149	0.995861	1.02475	0.963732	1.00878	1.00661	0.972604	0.961027	0.992066	0.965418	0.997543	0.963135	1.04303	0.975487	0.976213	1.00388	0.970016	1.00768	1.01242	0.997037	0.983832	1.0414	1.00304	0.974672	0.997789	1.00414
0.266667	1.02238	0.997267	1.0011	1.01185	0.968378	1.04673	0.995155	0.99721	0.995313	0.988527	1.02282	0.938076	0.96257	1.02383	1.01544	0.988709	1.00213	1.02759	1.00245	0.975739	0.978412	0.971063	0.977816	0.983006	0.974364	1.01996	0.992895	1.01669	1.03022	1.00894	0.999961	0.985516	0.995604	1.03024	0.993701	1.03838	0.998616	1.00217	1.00765	0.984173	0.962428	1.01926	1.00632	0.990381	1.0255	1.00351	0.998629	0.989056	0.995502
0.333333	1.00684	1.02878	0.990375	1.00522	0.984464	1.03187	1.00365	1.03254	0.976105	1.00516	0.979147	0.98771	0.986951	1.02717	1.05594	0.991986	1.00393	0.984356	0.993492	0.996333	0.999066	1.01863	0.995201	0.984434	0.991797	1.02794	1.01569	1.02318	1.00478	1.01205	0.980992	1.01078	0.976484	1.00859	0.992681	1.03807	0.991019	0.992994	1.02213	1.00562	0.984077	0.999458	1.00856	0.984199	1.06547	1.0096	1.02294	0.994044	1.00104
0.4	1.01404	0.950742	0.991804	1.0084	0.984167	1.02178	0.965716	1.01302	0.973086	0.996768	1.00692	0.977747	0.982145	1.01962	1.02754	0.998203	1.01064	0.990836	1.00154	0.994285	1.0017	1.0003	0.972419	0.995405	0.979106	1.02391	1.02865	1.00269	1.03184	0.992385	0.982682	1.01784	0.99796	1.00063	0.99061	1.04816	0.995613	0.969683	1.01226	0.996388	1.02071	1.02811	1.00982	0.98399	1.04216	1.0088	0.986471	0.980365	1.00861
0.466667	1.02656	1.017	1.01427	1.00747	1.04962	1.03745	0.976773	1.01505	0.975529	0.997435	1.00364	0.965882	0.957183	1.01746	1.00636	1.01272	1.00747	0.968669	1.02289	0.975881	0.99914	1.009	0.997709	0.984964	0.966291	1.05754	0.986634	1.02189	0.987292	0.984765	0.98558	1.03026	1.03267	1.00747	0.97355	1.05548	0.992835	0.98955	0.998452	0.991528	0.987312	0.980049	1.01109	0.98014	1.03598	1.0256	1.01352	1.01718	1.00509
0.533333	1.00141	1.00008	0.993783	1.00219	1.01415	1.00804	0.961909	1.01134	0.979238	0.99543	1.02421	0.965527	0.970031	1.0304	1.0172	0.986208	0.996037	0.971129	0.968769	0.98845	0.992932	0.988522	0.98127	0.997807	0.996818	1.02889	1.00494	1.01201	1.03712	0.981379	0.985265	0.993896	0.997591	1.00192	0.98752	1.03546	0.961211	1.01443	1.01447	0.971163	0.9836	1.01441	1.01389	0.981744	1.0591	1.01897	0.935427	0.975864	0.984448
0.6	1.00003	0.983489	0.99585	1.01147	0.990618	1.03069	0.948529	1.01879	0.984021	0.990258	0.981979	0.963329	0.948565	1.01255	1.01086	0.986415	1.01331	0.977237	1.01772	0.993717	1.01758	1.01969	0.990822	1.0098	0.972861	1.06762	0.985505	1.01822	1.03219	1.01294	0.999016	1.00045	1.02703	1.00886	1.00393	1.06094	1.00515	0.989214	1.00099	1.0094	0.965007	1.03269	1.02265	0.98866	1.00957	0.983252	0.984615	0.99462	0.992566
0.666667	1.00254	1.03247	0.998008	1.01535	1.01596	1.00199	0.949162	1.04855	0.984021	0.990508	1.02307	0.989289	0.930405	1.0292	0.989167	0.99224	1.00264	1.00426	0.975674	0.989979	1.00547	1.01	0.96381	0.988957	0.976996	1.02437	0.990769	1.00473	1.00057	1.0042	0.951876	1.03336	1.00765	0.988208	1.02467	1.03945	0.998558	0.977373	0.997414	0.984351	0.963592	0.999212	1.02293	0.973443	1.02438	1.00982	1.00496	0.963369	0.99925
0.733333	1.00402	0.997734	0.980813	1.0018	1.03372	1.05311	0.933323	1.02142	0.9752	0.997742	1.00188	0.976552	0.953734	1.02341	1.02102	0.988725	1.01909	0.996075	0.989777	0.995041	1.0048	0.988354	0.950832	1.00242	0.989338	1.04106	0.977559	1.00406	0.993539	0.971927	0.925173	0.99292	0.9718	1.00952	0.980241	1.07495	0.978692	0.970871	1.01587	0.979961	0.971702	0.996538	1.01434	0.969244	1.02736	1.02707	0.953231	0.977548	0.983135
0.8	1.01341	1.00146	0.998321	1.00418	0.967182	1.03207	0.923711	0.998286	0.961625	1.00008	1.00606	0.98093	0.971518	1.01289	1.00949	0.999417	1.00438	0.988895	1.00001	0.991637	1.00039	1.02268	0.988731	0.986316	0.974715	1.02133	0.972282	1.00985	1.00507	1.00446	1.01855	1.00703	1.03463	1.00744	0.967882	1.03871	0.988571	1.0035	0.99783	1.01784	1.01996	1.02728	1.02093	0.989545	1.0076	1.0085	0.968381	0.985154	1.00645
0.866667	1.01807	0.998201	1.00265	1.00317	0.988106	1.0106	0.924949	0.986423	0.990236	0.999754	1.00301	0.979167	0.964299	1.02583	1.00232	1.02653	1.00797	1.0124	0.989682	0.99451	0.999331	0.990065	0.972828	0.999897	0.980337	1.05239	0.98707	1.01337	1.03111	0.984628	0.99034	1.01923	1.01791	1.02065	0.992922	1.04148	1.00313	0.991928	1.01321	0.98033	0.967125	1.03234	1.01274	0.963192	1.02882	1.01417	0.93124	0.978185	0.996065
0.933333	1.00554	0.993021	1.00154	1.00779	1.0496	1.02901	0.903805	1.00578	0.983018	0.991924	0.990809	0.975711	1.02776	1.01231	1.00895	1.0022	1.00686	1.00878	1.007	0.989276	0.991872	0.984483	0.968285	0.998657	0.966703	1.01005	1.0004	0.996541	1.0169	0.979241	0.977282	1.00792	0.999199	1.02091	0.981221	1.04774	1.00306	0.990879	1.02214	0.97332	0.944657	0.98614	1.02167	0.994923	1.01843	1.02041	0.977475	0.988438	1.01761
1	1.03015	1.04733	1.00139	1.01217	1.0188	1.0469	0.903132	1.02581	0.983727	0.997509	0.99232	0.973623	0.989015	1.02058	1.03398	1.02498	1.02682	0.987696	1.01067	0.995229	1.00001	1.01867	0.970447	0.969269	0.976465	1.01659	1.00006	1.00696	1.0807	0.994381	0.97175	1.01048	1.00373	1.00598	0.984518	1.06446	1.00922	0.979877	1.00423	0.982263	0.979515	1.01371	1.00537	0.954052	1.01521	0.976943	0.959248	0.970431	0.992336
1.06667	1.01108	0.998352	1.01219	1.01121	1.03427	1.03111	0.923033	1.02274	0.9837	1.00829	0.997568	1.01116	0.945463	1.02684	1.01536	0.994181	1.0013	0.98855	0.984454	0.985269	1.00261	1.00789	0.97531	1.02212	0.974501	1.03883	1.00633	1.01323	1.05694	0.974142	1.02171	1.02948	0.999731	0.997351	1.00231	1.05502	0.971129	0.989181	1.00515	0.968711	0.988222	1.05027	1.01701	0.980444	1.04586	1.03335	0.988601	0.994223	1.02845
1.13333	1.01639	1.04748	1.00326	1.00432	0.988697	1.02636	0.915646	1.04715	0.991709	0.990774	1.01964	0.999149	0.963594	1.0239	1.00561	0.997278	1.0037	0.98125	0.99333	0.981006	1.00315	0.986832	0.978039	0.975746	0.969555	1.07586	0.991831	1.01503	1.02403	1.01099	0.98419	0.992731	1.03618	1.00654	1.01547	1.04167	1.0019	0.997778	1.01596	1.00992	1.02221	1.04841	1.0103	0.991559	1.04095	1.01635	0.974772	0.996665	1.01929
1.2	1.0145	1.0247	1.00255	1.00322	1.03889	1.01296	0.898363	1.02738	0.975658	0.993012	1.01453	0.966815	0.982474	1.00951	1.01746	1.03375	1.02071	0.993322	1.00407	0.999265	1.02873	1.00595	0.974164	1.01203	1.00666	1.05012	1.01249	1.00118	1.04362	0.984208	0.958508	1.01997	0.989635	1.02736	0.988571	1.0639	0.990686	0.975544	1.01229	0.976205	1.04377	1.01869	1.01136	0.983681	1.03228	1.01393	0.983717	0.99023	0.998893
1.26667	1.04521	1.01308	1.00179	1.00372	0.986049	1.03122	0.897326	1.03341	0.983575	0.993321	0.98575	0.94435	0.958136	1.02201	1.01738	1.01086	1.01539	1.01562	1.00022	0.991281	1.01918	1.00094	0.963742	0.997492	0.997965	1.04797	1.00778	1.02645	1.00473	1.01701	0.9922	1.03863	1.0245	1.00608	1.0207	1.0463	0.998032	1.00047	1.00616	0.99281	0.973268	1.02108	1.02931	0.973353	1.01811	1.00689	0.959411	1.00628	0.995168
1.33333	1.00939	1.05564	1.00437	1.01229	1.03389	1.02577	0.911115	1.02908	0.975013	0.999655	1.00776	0.956478	0.955668	1.01134	1.01663	0.972375	1.00199	1.00618	0.987354	0.997587	0.993595	1.00734	0.972148	1.004	0.997903	1.03722	0.999572	1.01851	1.02819	0.98573	0.994495	1.02384	0.971468	0.982532	0.972351	1.0663	0.981914	0.98107	1.02003	0.992534	0.998046	1.02121	1.01972	0.978967	1.03428	1.01818	0.98525	0.985817	1.00887
1.4	1.00894	1.04345	0.995824	0.992894	1.01862	1.02018	0.905957	1.01115	0.973426	0.989587	0.95992	0.962609	0.954442	1.01049	1.00134	0.977337	0.992765	0.990698	1.00651	0.975143	0.996453	0.985548	0.970391	0.993867	0.981786	1.05043	0.979585	1.01247	1.0309	0.99612	0.95147	1.02096	0.976943	1.01934	1.00686	1.06607	0.992122	0.9988	1.00108	0.992302	0.982317	1.01352	1.01524	0.981717	1.02965	1.03066	0.991117	1.01521	1.00097
1.46667	0.998674	1.03906	0.997966	1.01173	1.04671	1.01539	0.918638	1.01705	0.984447	1.00378	0.997983	0.975518	0.956519	1.02041	1.03823	0.962367	1.00906	1.00627	1.01342	0.995742	1.01271	0.993029	0.990404	1.02804	1.01364	1.10106	0.998874	1.01875	1.02265	0.993024	1.03411	1.00537	1.02245	1.00038	0.990647	1.08081	0.995892	0.976753	1.02207	0.97168	0.977309	1.00538	1.02386	0.992979	1.03793	1.03536	1.00723	0.985932	1.02282
1.53333	0.987484	0.987458	0.994055	0.998407	1.02856	1.03401	0.881375	1.00568	0.968069	0.998018	0.986493	0.939517	0.957748	1.02046	1.00488	1.01352	1.02182	0.973277	0.990639	1.00882	1.00032	0.988771	0.974884	0.989533	1.00851	1.0532	1.00258	1.00734	1.02506	0.985679	1.01889	1.02335	0.991172	1.01751	0.982886	1.01845	0.996282	0.995615	0.993272	0.997734	1.01901	1.01266	1.03259	0.983367	1.03637	1.01487	0.969004	1.00156	1.00875
1.6	1.01476	0.992403	1.00769	0.998166	0.993388	0.984127	0.887594	1.02006	0.980739	0.994249	1.01615	0.977747	0.968574	1.01474	0.998948	0.982184	1.00214	0.984727	1.00874	0.993421	1.01189	0.998589	0.97006	0.987322	0.990945	1.04718	0.968035	1.01734	1.05233	1.00223	0.971828	1.01417	1.02025	1.01716	0.993208	1.04073	0.993329	0.978392	1.01583	0.98648	0.973074	1.0401	1.02983	1.00007	1.03418	1.00765	0.99787	0.990891	0.994121
1.66667	1.01143	1.03681	1.00861	1.00557	1.01371	1.01912	0.887781	1.04699	0.994219	0.992464	1.00205	0.986736	0.95623	1.00915	1.01696	0.991782	0.998363	0.978187	0.962216	0.99933	0.991732	1.01959	0.953331	0.98869	0.970884	1.05291	0.968376	1.03346	1.02919	0.972403	0.969076	1.03257	0.986436	1.01124	0.996417	1.09528	0.992437	0.984756	1.00672	0.977999	1.00555	1.06385	1.01411	0.970198	0.994722	1.00218	0.987393	0.975679	0.987937
1.73333	0.998695	1.02573	1.00173	0.991699	0.995873	0.989191	0.891567	1.07246	0.96757	1.00066	1.02076	0.970461	0.99235	0.987385	1.00011	0.986723	1.01158	0.954924	0.984589	0.993868	1.00023	1.03171	0.972806	0.998569	0.986233	1.06025	0.979061	1.01037	1.01109	1.00135	0.98356	1.01564	0.995199	1.01175	0.991085	1.07717	0.995659	1.00189	1.01261	0.98079	0.972268	1.05044	1.01376	0.989902	1.00007	1.02254	0.962138	0.994869	0.995723
1.8	1.00114	0.970289	1.00802	0.985003	0.991276	1.02043	0.882469	1.02806	0.987165	1.01464	1.02249	0.967109	0.936454	1.0121	1.00314	0.970203	1.00641	0.99547	0.981819	0.995184	1.00527	1.0034	0.950488	0.984824	0.969772	1.04171	0.997206	1.01221	1.01885	1.01666	0.985201	1.01618	1.03482	1.01349	0.996344	1.02747	1.00283	0.990882	1.01781	1.02129	1.00209	1.00465	1.02553	1.00007	1.05534	1.00169	1.0262	0.993104	1.00272
1.86667	1.00776	1.0538	0.988829	0.996523	1.01001	1.02002	0.882458	1.01571	0.989849	1.00325	1.01911	0.961474	1.00605	0.996976	1.01637	0.980251	1.00819	1.00705	0.998994	0.99823	1.00369	1.01004	0.989124	0.997289	0.98713	1.02499	0.978521	1.00637	1.03368	1.00985	0.979563	1.01041	0.972951	1.00699	0.98608	1.06676	1.00237	0.973487	1.00231	0.978773	1.00434	1.05887	1.00371	0.969778	1.0178	1.00429	0.97426	0.986876	0.985205
1.93333	0.995383	1.02352	1.01159	1.00549	0.986682	1.04517	0.878221	1.01992	0.964793	0.996489	1.00895	0.972053	1.00657	0.994709	1.01821	0.98867	0.998323	1.00605	0.962332	0.987942	1.00471	1.01271	0.940274	0.991508	0.986463	1.07845	0.98541	1.01678	1.01454	1.01096	0.941126	1.01545	0.990425	1.00139	1.00375	1.06108	0.992775	0.980113	1.00726	0.984514	1.02916	1.02067	1.01985	0.990972	1.02737	1.00279	0.920128	0.993707	1.01347
2	0.99683	1.00852	0.997595	0.996037	0.983321	1.00348	0.873781	0.987915	0.99066	1.0078	1.00452	0.958961	1.00108	1.0042	1.00309	1.00267	1.00331	0.975858	0.986245	0.98154	0.997924	1.00663	0.956386	0.993346	0.983131	1.05359	1.00611	1.00774	1.0711	0.984223	0.961969	1.00117	1.00903	1.01691	0.98407	1.04205	0.989575	0.994026	1.01335	0.999297	0.996661	1.00482	1.02524	0.981263	1.02664	0.987055	0.963359	0.991554	1.01054
2.06667	1.03815	1.03057	1.00869	0.987252	1.04718	1.01269	0.884584	1.02211	0.967082	0.996244	1.02116	0.913373	1.00346	1.01433	1.02921	1.00622	1.00592	0.997896	0.996508	0.979477	1.00152	0.983936	0.95683	0.988005	0.99021	1.04074	0.980528	1.01997	1.04232	0.996818	1.00025	1.01721	1.00703	1.03163	1.01244	1.06438	0.995326	0.984665	1.01265	0.993704	0.981229	1.07227	1.01612	0.96397	1.03533	0.998313	0.979231	1.0107	1.01709
2.13333	0.997575	1.02884	1.00185	0.990182	1.00458	1.01821	0.862396	1.0158	1.00118	1.00098	1.01512	0.948829	0.963896	1.02049	1.00404	1.00112	1.00569	0.976635	0.985468	0.98097	0.989313	0.98854	0.974513	0.995554	0.999252	1.04582	0.988975	1.00765	1.05927	0.988235	0.941755	1.01438	1.00215	1.03093	1.02321	1.05245	1.02219	0.996668	1.01148	0.986975	0.990114	1.03272	1.01053	1.00725	1.02232	1.01551	1.00968	0.98768	1.00276
2.2	1.03452	1.01118	0.994013	1.00183	1.01392	1.00539	0.873839	1.03079	0.97279	0.999194	1.00251	0.986837	0.978087	0.988147	1.00426	0.988751	1.00006	0.998144	0.972708	0.987572	1.00265	1.0077	0.94003	0.984846	0.966385	1.02931	0.969718	0.991033	1.02353	0.982296	0.943091	1.03503	0.960601	1.00356	0.997428	1.05612	0.994752	0.998719	1.01279	0.979112	0.972195	1.02176	1.01303	0.969487	1.01818	1.00817	0.989623	0.99394	1.01121
2.26667	0.997801	1.00488	1.01306	1.00443	0.973282	0.978906	0.860264	0.975115	0.992739	0.997062	1.00648	0.955547	0.983182	1.01043	0.987374	0.964431	1.00663	1.01183	0.968814	1.00372	1.0004	1.00146	0.963142	0.979102	0.959062	1.01884	1.01535	1.02083	1.01333	1.02457	1.00216	1.02682	0.972448	1.00117	0.98823	1.09922	0.993757	0.978452	1.00903	0.958325	0.988058	1.01592	1.01651	0.971942	1.02764	1.02454	0.999864	0.981375	0.995698
2.33333	0.99607	0.973791	0.994162	1.00191	0.992864	1.05576	0.896336	1.0336	0.962917	1.01743	1.02474	0.96044	1.02106	1.02536	1.03862	1.0329	1.0147	0.969186	0.989899	0.993441	1.0101	0.986714	0.974985	0.999481	0.994348	1.06143	1.03004	1.00779	1.01796	0.996161	0.954483	1.01688	1.00358	1.0129	1.00393	1.02047	0.980258	1.00221	1.02402	0.992111	1.00355	1.069	1.0398	0.998961	1.04743	1.05432	1.004	1.00713	1.01403
2.4	1.01184	1.03243	0.99456	1.01795	0.982327	1.00967	0.895618	1.00933	0.989167	1.01359	0.985757	0.933111	0.984613	1.01213	1.00798	0.973431	1.00609	0.98011	1.01029	1.00546	0.994377	1.0272	0.96994	0.978334	0.993839	1.05596	0.979021	1.02036	1.01987	1.00163	0.987127	1.03489	0.982102	0.99275	0.994551	1.0716	1.00425	0.995631	1.014	0.983093	1.01161	1.01473	1.03546	1.00507	1.04161	1.01912	0.965889	0.983226	0.999757
2.46667	1.01171	1.02453	1.02177	1.01299	1.04161	1.03882	0.889166	1.03813	0.995638	0.999153	1.00162	0.969773	0.998572	1.00193	1.02718	1.00354	1.01145	0.982354	0.999335	1.00074	0.996947	1.00806	0.968291	0.981697	0.991529	1.04279	0.977744	1.01154	1.0456	0.972234	0.987533	1.03822	0.99555	1.01954	0.99146	1.0595	0.996684	1.00576	1.03212	0.994244	1.0379	1.03067	1.03176	0.970148	1.03675	1.02407	0.999427	0.990907	1.00308
2.53333	1.04302	1.02692	1.01723	1.02004	1.0281	1.03391	0.878303	0.994698	1.00537	1.02488	1.01964	1.00479	0.996333	1.03068	1.02028	1.01095	1.01753	0.994643	1.00122	0.999034	0.985415	1.00915	0.9805	0.998983	0.975571	1.07053	0.979291	1.02498	1.06228	1.01557	1.01978	1.04072	1.03429	1.01692	0.997897	1.052	0.99777	0.998506	1.02754	1.01764	0.996944	1.0073	1.05307	1.03077	1.04317	1.02503	0.998867	1.02741	0.996606
2.6	1.01024	1.02891	0.99322	1.01718	1.00486	1.0385	0.881858	1.04824	0.978622	1.0237	1.02491	1.00871	1.02946	1.0114	1.0515	1.04387	1.03686	1.00785	0.98906	1.00429	1.00174	1.01648	0.984953	0.991449	0.990206	1.02235	0.999517	1.0255	1.01721	1.00187	0.97972	1.04027	1.00877	1.02454	1.01851	1.0898	1.01066	1.00291	1.02846	1.00463	1.01357	1.04566	1.03998	0.985003	1.04788	1.02632	0.981337	0.988148	1.01568
2.66667	1.01792	0.964369	0.994072	1.0094	0.971066	1.05813	0.881754	1.02463	1.0158	1.01699	1.00721	0.954167	1.01686	1.06259	1.02011	1.01419	1.00076	0.981734	0.966983	0.987083	0.996603	0.999157	0.976885	0.992305	1.00059	1.04195	0.987918	1.01236	1.01145	1.01056	0.99937	1.02157	1.00131	1.02588	1.00714	1.05488	0.98331	1.00125	1.0215	0.991322	1.01424	1.00267	1.04863	0.968052	1.01753	1.02174	1.01471	0.977778	1.01237
2.73333	1.01407	1.05542	1.00097	1.00804	1.03083	1.02119	0.881769	1.03163	0.989378	1.01849	1.04603	0.937671	1.01906	1.03094	1.01211	1.0184	1.0125	0.981586	0.968824	1.01459	1.00294	1.0178	0.957325	1.0164	0.982921	1.06169	1.01015	1.03367	1.02569	1.00479	1.02208	1.03214	0.986993	1.02758	0.994864	1.08157	1.00628	1.02508	1.02192	1.02725	0.980977	1.02243	1.05232	0.973697	1.04998	1.01841	0.989286	1.00378	0.998867
2.8	0.989514	1.02081	1.01828	0.99831	1.00165	1.03685	0.873989	1.0142	0.9989	1.00862	1.01394	0.964453	1.00931	1.03827	1.02013	1.0205	1.02202	0.97911	0.982401	1.00011	0.985266	1.02088	0.951252	0.988323	1.00496	1.087	1.00435	1.02526	1.04917	1.01267	0.939984	1.04032	1.00964	0.998052	0.998679	1.06542	0.998319	0.988636	1.03015	1.01002	0.980528	1.00714	1.04325	0.970431	1.06984	1.04563	1.01998	0.999109	1.01924
2.86667	0.996459	1.0429	0.999304	1.00581	0.982636	1.01545	0.873628	1.01611	0.993421	1.00715	0.985945	0.972833	0.973943	0.993751	1.02511	0.990959	1.01457	1.00385	1.01852	1.01675	1.01363	1.01143	0.965162	1.02448	1.01418	1.05818	0.989269	1.01757	1.03013	1.00709	0.962599	1.04521	1.00991	1.02094	1.02622	1.08891	0.993441	0.98933	1.0279	1.01389	1.02964	1.02719	1.04861	0.973983	1.02926	1.025	0.983618	0.988615	1.00744
2.93333	1.017	1.03126	1.01124	1.0118	0.981534	1.04433	0.872474	1.02609	1.00246	1.01519	1.03148	0.993018	1.02727	1.02948	1.02808	1.04041	1.02011	0.983736	0.963128	1.00421	1.00331	1.02042	0.967321	1.02978	1.00965	1.089	1.00737	1.01609	1.03973	1.00103	1.01286	1.00736	0.992619	1.01077	0.999047	1.0462	1.00286	0.986334	1.01697	1.01452	1.00969	1.03885	1.02792	0.968914	1.03252	1.02921	0.982085	1.02229	1.01066
3	1.03659	1.06103	1.00419	0.996653	1.01181	1.03961	0.876803	1.06981	0.981902	1.00642	1.01859	0.958455	1.01044	1.04091	1.03466	1.03189	1.03498	0.989792	0.996497	1.0075	0.991065	1.02505	0.976891	1.01364	0.994234	1.07881	1.0084	1.02602	1.01866	1.00852	0.980074	1.01961	0.99698	1.00437	1.00783	1.05101	1.01667	1.00214	1.02657	0.993312	0.989935	1.05038	1.04386	0.973098	1.05136	1.02672	1.01312	0.999505	1.0221
3.06667	1.02562	1.05272	1.00842	1.00684	0.998655	1.01972	0.86872	1.02318	0.991184	1.01487	0.963949	0.962609	0.944436	1.03062	1.01871	1.00348	1.01606	0.963967	0.953194	1.01383	0.996498	1.02377	0.967583	1.00908	1.0072	1.03541	1.00789	1.03369	1.04748	0.994503	0.969088	1.01863	1.01137	1.00532	1.00229	1.09238	1.00252	1.00493	1.02256	1.03492	1.02994	1.03189	1.03505	0.980579	1.0347	1.01625	1.00501	0.996206	1.01308
3.13333	1.00968	1.01501	1.02371	1.01165	1.03462	1.04118	0.884177	1.05646	0.97701	1.01415	1.00881	0.937742	0.983747	1.00479	1.01408	1.01003	1.0114	0.986057	0.991986	1.01443	1.00276	1.0084	0.980694	1.01099	0.99291	1.0584	1.0029	1.02513	1.04257	1.00257	0.968104	1.01741	1.00147	1.0163	1.00811	1.04662	1.00764	1.00506	1.03494	1.00002	0.992084	1.03511	1.05135	0.972522	1.05636	1.02164	0.999228	1.01905	1.00658
3.2	1.00214	1.05456	0.993705	1.00941	1.00028	1.02285	0.88202	1.04294	0.982807	1.02669	1.00666	0.966935	1.04697	1.0214	1.01415	1.02597	1.00407	0.990128	0.999447	1.00733	0.993177	1.00579	0.955715	0.993344	0.973856	1.05575	0.998055	1.02247	1.01992	1.02496	0.947012	1.03468	1.01712	1.01978	1.01781	1.04492	1.00411	0.99888	1.03637	0.9937	0.979157	0.99875	1.03944	0.97328	1.02586	1.03464	0.972144	0.99479	0.996849
3.26667	1.02503	1.04481	1.0095	1.00779	1.00726	1.00778	0.880124	1.01741	0.999773	1.02795	1.03416	0.968487	0.986849	1.03043	1.03287	1.04022	1.01863	1.0196	0.977494	1.01428	0.991804	1.0223	0.984384	1.0254	1.00798	1.04732	1.01731	1.01941	1.03382	0.996499	0.985895	1.02182	1.0213	1.01265	1.02812	1.09152	1.00805	1.00127	1.03147	1.02274	1.02791	1.05753	1.03568	0.963254	1.02845	1.03761	1.00675	1.01865	1.02151
3.33333	1.00888	1.02854	1.023	1.00721	1.01006	0.994881	0.87236	1.03551	0.994334	1.01761	0.997293	0.980627	0.985781	1.06382	1.03336	1.00965	1.0212	1.00766	0.973967	1.0205	1.01676	1.02123	0.990451	1.00453	0.978455	1.05174	1.00879	1.03508	1.04339	1.0097	0.957396	1.0164	0.995028	1.02083	1.00177	1.09942	0.992377	1.00375	1.03536	1.02333	0.963755	1.06498	1.03681	0.974683	1.04843	1.03324	1.01407	1.01116	1.0302
3.4	1.01766	1.03633	1.01219	1.00053	1.01807	1.02959	0.867556	1.0064	0.998837	1.00782	1.03738	0.974707	0.923172	1.03242	1.01912	1.00559	1.00915	1.0311	0.968943	1.02387	1.0155	1.03239	0.967145	1.0158	0.995113	1.08642	1.00826	1.03635	1.05333	1.03292	1.00532	1.03739	1.0075	1.03262	1.00222	1.07262	1.01604	1.00661	1.02984	0.99902	0.976145	1.06999	1.02659	0.971815	1.05723	1.0338	0.97532	1.01703	1.05338
3.46667	1.02471	1.01758	1.01831	1.0113	1.0208	1.05286	0.891449	1.03045	0.999515	1.02391	0.998522	0.959255	1.02352	1.03768	1.03601	1.02857	1.03395	0.972173	0.977124	1.02694	1.01319	1.02107	0.969803	0.996105	0.991185	1.04218	0.986745	1.02991	1.04967	1.00841	0.974935	1.04492	0.992709	1.01002	1.00343	1.07828	1.01786	0.993094	1.02444	1.01332	0.987431	1.0539	1.04827	0.996686	1.05241	1.00955	1.03003	1.00302	1.01877
3.53333	1.01196	1.01953	1.02686	1.01207	1.00878	1.04427	0.883274	1.06442	1.00531	1.03516	1.08239	0.959264	0.999885	1.02942	1.03019	1.00182	1.02582	1.01766	0.984656	1.01833	1.01862	1.0165	0.981944	1.02358	1.01509	1.05842	0.981394	1.01871	1.04671	0.994481	0.98356	1.03605	0.962469	1.00867	0.990714	1.06965	1.01514	0.998111	1.03529	0.996463	0.971239	1.02811	1.04423	0.997061	1.06497	1.03538	0.997547	1.00508	1.01852
3.6	1.01002	1.03213	1.01926	1.01405	1.05853	1.03618	0.863331	1.03384	0.978368	1.02687	1.03251	0.930396	0.99352	1.04294	1.03162	1.03187	1.01695	0.998895	0.992166	1.01327	1.01473	1.0034	0.956246	1.01495	0.997057	1.0533	1.00364	1.02596	1.05542	1.0104	0.951561	1.05013	1.04989	1.0337	1.01892	1.08719	1.02973	1.01823	1.03015	0.992386	1.00686	1.04099	1.04552	0.990486	1.01272	1.03428	0.972355	1.02249	1.01237
3.66667	1.02785	1.05031	1.01097	1.01734	1.04992	1.00595	0.885477	1.06139	1.01786	1.02552	1.06877	0.976795	0.955494	1.05234	1.06455	1.03969	1.04716	1.00621	1.00061	1.0195	1.0308	1.03996	0.996317	1.02348	1.00875	1.09114	0.987522	1.02937	1.0055	1.01408	1.00625	1.03185	1.02086	1.02181	0.990391	1.07835	1.01264	0.982915	1.03287	1.00206	1.00476	1.06807	1.04664	0.96051	1.02291	1.06707	0.951698	0.993218	1.01661
3.73333	1.03813	1.04737	1.0372	1.02663	1.03029	1.02561	0.890628	1.0423	0.995614	1.0209	1.06261	0.982216	0.995827	1.03803	1.04749	1.05414	1.01565	0.995427	0.976356	1.01188	1.01159	1.00813	0.960768	1.00798	0.990485	1.0478	0.995817	1.04156	1.01881	0.984337	0.96159	1.03732	1.04416	1.02973	1.02864	1.07083	1.01621	1.01539	1.02312	1.01579	0.994424	1.06717	1.0388	0.97258	1.03344	1.01982	0.999054	1.00204	1.01813
3.8	0.992268	1.03088	1.02479	1.01652	1.01752	1.04012	0.871108	1.08143	0.966685	1.01958	1.01496	0.98246	0.999826	1.04104	1.02743	1.0118	1.03197	1.03683	0.99211	1.01838	1.02661	1.04429	0.966794	0.998355	1.00853	1.05882	1.00676	1.02411	1.03165	0.988034	0.990207	1.02844	0.974651	1.01074	1.00142	1.0629	0.993428	1.00761	1.02529	1.00755	0.991739	0.997136	1.02018	0.963974	1.04421	1.02232	0.944609	1.00012	1.0039
3.86667	1.01659	1.00625	1.01003	0.989125	1.00963	1.04752	0.875285	1.02773	0.986346	1.01584	0.992366	0.98865	1.00108	1.04294	1.01391	1.03017	1.03597	1.03223	0.972624	1.03158	1.013	1.02306	0.975116	1.02128	0.991937	1.07695	1.0057	1.03813	1.0362	1.0285	0.999004	1.0331	1.01816	1.02879	1.00691	1.08387	1.00953	1.01015	1.01735	1.00728	1.02545	1.05853	1.03869	0.973647	1.03323	1.01545	0.965964	1.00711	1.00259
3.93333	1.01578	1.021	1.01203	1.01911	1.04566	1.03823	0.878811	1.07159	0.985619	1.0182	1.03299	0.962953	0.970782	1.03304	1.01604	1.02348	1.01432	1.00155	0.966245	1.00692	1.01653	1.02064	0.963059	1.01968	1.00646	1.09254	0.980838	1.04009	1.08994	0.999292	0.97896	1.02386	1.02197	1.03573	1.01711	1.0805	1.00492	1.00374	1.0315	1.02714	0.996213	1.05539	1.04515	1.00563	1.04452	1.06095	0.973986	1.01435	1.01565
4	1.02589	1.01619	1.02314	1.02222	1.03008	1.00863	0.880611	1.0085	0.979031	1.0324	1.03652	0.979277	0.965932	1.01767	1.04267	1.02689	1.0282	0.984701	0.966552	1.03808	1.01055	1.03011	0.995232	1.01358	0.988119	1.1126	1.00413	1.03227	1.05113	1.02013	1.00947	1.04271	1.02081	1.01648	1.01488	1.09909	1.00769	0.990038	1.04016	0.994384	0.968898	1.03374	1.02825	0.980723	1.03198	1.03249	0.965727	0.983602	1.00644
4.06667	1.03463	1.01391	1.00815	1.01389	1.06694	1.0202	0.880583	1.02786	1.01551	1.03342	1.0219	0.95432	1.01445	1.04696	1.00437	1.00017	1.03591	0.984607	1.0033	1.01984	1.00162	1.03448	0.972855	1.01829	0.988751	1.07007	1.00711	1.05273	1.04668	1.00338	0.948336	1.05451	1.03181	1.02791	1.03606	1.09311	1.02159	1.01692	1.03632	1.01343	1.00905	1.03131	1.04748	0.975565	1.07699	1.03	0.970885	0.999398	0.99449
4.13333	1.01985	1.05838	1.03587	1.02925	1.08211	1.03783	0.880919	1.04577	1.01113	1.04144	1.05211	0.960188	1.00777	1.04499	1.04748	1.01296	1.04207	1.01042	1.00033	1.04209	1.02439	1.02883	0.980444	1.02787	1.00681	1.06036	1.02801	1.04499	1.05546	1.00364	0.957605	1.04202	1.00542	1.01175	1.01141	1.08284	1.02096	1.01133	1.03946	1.02553	1.01245	1.06906	1.04529	0.989321	1.04271	1.0208	0.983268	0.999241	1.01583
4.2	1.01711	1.0065	1.02133	1.0065	1.01336	1.0195	0.87968	1.0622	1.00809	1.03254	1.02405	0.95196	0.996579	1.02032	1.02228	1.00627	1.02811	0.992442	0.999145	1.01117	0.9977	1.02153	0.971581	1.00926	0.976659	1.07382	0.978981	1.03406	1.05265	1.00395	0.983941	1.04011	1.04015	1.0244	1.00995	1.09784	1.00185	1.00968	1.02553	1.01043	1.00665	1.02395	1.05626	0.984783	1.03403	1.01292	1.00264	1.01503	1.01548
4.26667	1.01949	1.0507	1.00643	1.01218	1.01165	1.01314	0.886141	1.07289	0.993083	1.02086	1.01699	0.980351	0.970869	1.03863	1.016	1.02007	1.01939	0.986186	0.996637	1.01747	1.00501	1.0174	0.973898	1.02693	0.995564	1.08056	1.01807	1.03496	1.03108	1.00428	0.939291	1.03837	1.01201	1.02872	0.997683	1.08572	1.02354	1.02517	1.03393	1.01427	0.991636	1.07187	1.06504	0.983124	1.03765	1.03385	1.00613	1.00672	1.0114
4.33333	1.01437	1.04302	1.03349	1.02159	1.01676	1.01113	0.88013	1.0145	1.01649	1.0377	1.00896	0.96426	0.992984	1.01662	1.02325	0.99237	1.03812	0.987904	0.9861	1.01378	1.02414	0.995284	0.978892	1.00367	0.993911	1.07055	1.00988	1.03223	1.04136	1.01915	0.976719	1.05723	1.01588	1.04294	1.02213	1.05868	1.00743	0.987204	1.03634	1.03002	0.981155	1.06272	1.05526	0.972032	1.04025	1.03314	0.974024	1.00018	1.00416
4.4	1.02996	1.05874	1.02012	1.02179	1.03178	1.01304	0.89106	1.07176	1.01131	1.0235	1.03607	0.965597	1.01208	1.03917	1.03881	1.03817	1.02429	1.02452	0.995809	1.01597	1.00677	1.04358	0.968833	1.01196	0.999576	1.05061	1.01176	1.04022	1.0317	1.03011	0.976325	1.02499	1.01428	1.01954	0.997007	1.06296	1.03018	1.01166	1.03899	1.00503	1.00599	1.07016	1.0575	0.99417	1.03692	1.01954	0.987092	1.01618	1.00952
4.46667	1.04034	1.02692	1.04706	1.01843	1.07371	1.02355	0.901926	1.05941	1.02675	1.04659	1.04612	0.941014	0.981046	1.05865	1.03023	1.04652	1.03572	1.02154	0.996084	1.02464	1.01253	1.00079	0.968393	0.994493	1.00109	1.04268	0.995515	1.03933	1.07649	1.00616	0.990797	1.04293	1.04976	1.02974	1.01972	1.1038	1.02762	1.02144	1.05159	1.04466	1.00677	1.07393	1.04542	0.992523	1.03844	1.03974	1.01534	1.01102	1.01571
4.53333	1.01568	1.04434	1.02056	0.998563	1.01543	1.00837	0.896945	1.04147	0.992427	1.03227	1.04693	0.987759	0.984194	1.03982	1.0461	1.01269	1.02219	0.997188	0.973795	1.01316	1.01225	1.01244	0.958698	1.0133	0.988362	1.09075	1.02082	1.04566	1.04092	0.993103	0.938793	1.0183	1.01411	1.03005	1.02391	1.11717	1.02249	0.994595	1.0323	1.02008	1.00501	1.01286	1.03784	0.974884	1.0412	1.03719	0.973949	1.01113	1.03693
4.6	1.01977	1.02439	1.03822	1.02389	1.03487	1.03102	0.885413	1.0858	1.00783	1.02303	1.03439	0.989553	0.977668	1.03337	1.03999	1.02446	1.03927	1.01592	0.987975	1.02993	1.02845	1.04339	0.976765	1.02527	1.01236	1.04396	1.02702	1.03674	1.02836	1.02123	0.961406	1.04472	0.996774	1.02546	1.02064	1.05916	1.01647	1.01073	1.03817	1.0478	1.05098	1.07831	1.06932	0.995106	1.06108	1.01461	0.998979	1.0248	1.00316
4.66667	1.03021	1.02361	1.03574	1.03195	1.03162	1.03018	0.895779	1.04241	1.02476	1.03064	1.00752	0.946304	0.956764	1.02331	1.02956	1.01729	1.02521	1.03882	0.973666	1.01667	1.00463	1.01523	0.964636	1.01479	0.998633	1.06304	1.02026	1.02914	1.06098	1.00914	0.973873	1.03134	1.01275	1.03056	1.01526	1.08683	1.01659	0.99401	1.02944	1.01562	1.01082	1.09114	1.04768	0.991815	1.0687	1.00662	0.945943	1.01167	1.00661
4.73333	1.02974	1.02948	1.02551	1.01564	0.994515	1.01543	0.885557	1.03933	0.99519	1.04515	1.03439	0.98246	1.04405	1.03987	1.03935	1.05046	1.03338	1.02115	0.971409	1.01565	1.02646	1.03077	0.970489	1.03614	0.993402	1.08386	0.983513	1.03087	1.033	1.0136	0.997405	1.02108	1.00193	1.0125	1.0205	1.10002	1.00255	0.995756	1.02471	1.01649	0.975564	1.03886	1.0343	0.979622	1.0367	1.00989	0.97983	1.00421	1.02402
4.8	1.01139	1.0798	1.01465	0.998356	1.03579	0.954532	0.892611	1.04605	0.998057	1.03052	1.01119	0.968872	1.00592	1.05262	1.04724	1.01165	1.02584	1.02229	0.966369	1.02299	1.01215	1.01383	0.986057	1.02711	0.986554	1.08122	1.00019	1.03531	0.998922	1.01517	0.961669	1.03704	1.02586	1.01559	1.01034	1.10334	1.00795	1.01341	1.02222	1.02495	1.00274	1.03281	1.04179	0.985552	1.02269	1.01541	0.974361	0.988561	1.004
4.86667	1.03194	0.999739	1.03944	1.01621	1.06289	1.03867	0.897451	1.05247	0.985207	1.02839	1.04064	0.963359	1.00144	1.03808	1.04945	1.01169	1.02696	1.00941	0.952377	1.02572	1.01525	1.01794	0.966275	1.03534	0.992002	1.07241	0.96763	1.05577	1.04649	1.01205	1.0069	1.05128	1.02836	1.03063	1.03493	1.1025	1.05003	1.0147	1.02116	1.05081	0.970181	1.04308	1.05438	0.976976	1.04716	1.01137	0.980888	0.995373	1.00634
4.93333	1.02389	1.06376	1.01424	0.99438	1.04292	0.99145	0.876971	1.03972	1.01438	1.02672	1.01475	0.950815	1.01577	1.048	1.04857	1.04996	1.02567	1.02272	0.99869	1.01213	1.01748	1.02878	0.94511	1.01354	0.978211	1.02557	1.00492	1.02961	1.05294	0.99823	0.925761	1.03101	1.03052	1.0226	1.02393	1.11746	1.02223	1.01124	1.03266	1.00135	0.97953	1.04204	1.04443	0.972437	1.02039	1.01508	0.950565	0.991343	1.00279
5	1.00112	0.996525	1.03648	1.00949	1.04546	1.02157	0.890277	1.03397	1.00163	1.02953	1.02578	0.962356	0.996116	1.06006	1.02588	1.02585	1.03695	1.01133	0.987068	1.02648	1.01808	1.01531	0.939743	1.01684	0.989137	1.03965	1.01081	1.03812	1.03959	1.02589	1.00201	1.05341	1.01237	1.04507	1.02348	1.06039	1.01892	1.00941	1.05278	1.00384	1.03369	1.06603	1.04379	0.989032	1.02846	1.02507	0.96017	1.01448	1.0232
5.06667	1.03245	1.00827	1.04117	1.02207	1.02041	0.989199	0.880333	1.02029	1.02106	1.03847	1.02489	0.98242	1.01087	1.06208	1.01959	1.00524	1.0081	1.0089	0.969608	1.02642	0.995785	0.991297	0.957864	1.00263	0.96813	1.04777	1.00074	1.0039	1.04684	1.00703	0.936289	0.99568	1.00831	1.02539	1.0442	1.07443	1.02989	0.996103	1.02594	0.990223	1.01273	1.02426	1.02965	0.956589	1.039	1.0152	0.990358	1.00087	1.0137
5.13333	1.02203	1.02882	1.01556	1.00605	1.04326	0.991325	0.871116	0.987638	1.00016	1.03628	1.05772	0.92153	1.0078	1.05388	1.03357	1.01962	1.02535	1.03454	0.951572	1.00368	1.0385	1.03681	0.985055	1.03349	0.994037	1.08448	1.03248	1.02869	1.03992	0.998795	0.941322	0.99377	0.988161	1.00529	1.00639	1.04862	1.03203	1.00801	1.03357	1.02722	1.02166	1.02562	1.04427	0.964963	1.03427	1.0358	0.98206	1.01291	1.03304
5.2	1.02989	1.02838	1.04328	1.0199	1.00342	1.0102	0.894006	1.07038	0.99821	1.04779	1.02134	0.990728	0.970176	1.0348	1.04622	1.02329	1.03173	1.04045	1.00798	1.03283	1.03366	1.01637	0.963208	1.02046	0.991447	1.02129	1.01201	1.04179	1.04079	1.00429	0.944181	1.03537	1.0125	1.0342	1.00901	1.10458	1.03898	1.0075	1.03584	0.996249	0.978053	1.04902	1.05332	0.989341	1.0461	1.00166	1.05154	1.01339	1.00492
5.26667	1.01801	1.00613	1.02921	1.00413	1.00045	0.974827	0.879772	1.042	0.99554	1.029	1.02106	0.93226	1.0037	1.06116	1.02592	0.990039	1.03608	0.997843	0.975192	1.02913	1.0177	1.01777	0.972623	1.01096	1.00037	1.06094	1.04606	1.04105	1.03401	1.04362	0.969127	1.02991	1.02222	1.02547	1.04729	1.06733	1.03767	1.01528	1.03856	1.00027	0.95065	1.04709	1.05219	0.980108	1.04288	1.02441	0.975531	1.02577	0.99591
5.33333	1.02218	1.02343	1.0319	1.0022	1.02677	0.973593	0.874719	1.04183	1.03277	1.05064	1.04682	0.972225	0.98285	1.0911	1.05464	1.02859	1.05171	1.0129	0.981539	1.02968	1.01336	1.01666	0.992099	1.01275	0.983066	1.03399	0.99888	1.03589	1.0363	0.986044	0.93735	1.05196	1.0021	1.03227	1.03675	1.09805	1.02357	1.0074	1.04086	1.01976	0.980215	1.05742	1.05967	0.972619	1.04787	1.01554	0.977475	1.01272	0.999401
5.4	1.03359	1.05335	1.01931	1.00766	1.0016	1.03629	0.875617	1.05389	1.00898	1.03813	1.04395	0.95208	1.01086	1.05007	1.0434	1.03826	1.02977	1.00691	0.993627	1.03978	1.01396	1.02201	0.962787	1.02871	0.993477	1.02294	1.01772	1.02407	1.05588	1.00621	0.953723	1.03232	1.01615	1.03317	1.02486	1.14185	1.02589	1.01481	1.02597	1.01328	0.959655	1.07983	1.05101	0.984403	1.04084	1.03681	0.990545	1.01057	1.03086
5.46667	1.03745	1.0246	1.02258	1.00071	1.05453	0.995694	0.890371	1.02828	1.00956	1.04713	1.02314	0.971282	1.00539	1.06064	1.02613	1.04486	1.04896	1.049	0.970705	1.03911	1.03055	1.03493	0.975861	1.03626	0.994037	1.05856	0.998079	1.03866	1.08935	1.00987	0.955873	1.01847	1.00296	1.02088	1.012	1.0913	1.04172	1.0221	1.03422	1.02363	1.00471	1.05391	1.0442	0.958502	1.04307	1.04496	0.940448	0.998968	1.01645
5.53333	1.01777	1.0378	1.01333	1.00129	1.00159	1.00542	0.874662	1.06031	0.985553	1.0486	1.04869	0.955171	0.994197	1.0418	1.02761	1.0396	1.03862	1.00541	0.992391	1.03074	1.02195	1.01858	0.951771	1.02845	1.00212	1.0694	1.00755	1.03246	0.996268	1.00527	0.934636	1.03094	0.996369	1.02748	1.01371	1.10582	1.03491	1.0051	1.05376	1.00353	0.949279	1.02659	1.05272	0.976686	1.04661	1.02146	0.957715	1.0153	0.994929
5.6	1.01694	1.04428	1.03752	1.00827	1.01282	0.973616	0.889158	1.09921	1.00071	1.03007	1.02396	0.984487	1.03865	1.02279	1.03349	1.0329	1.0392	1.04325	0.975137	1.05583	1.03719	1.03662	0.981204	1.0401	0.997965	1.06138	0.995237	1.0537	1.02838	1.00746	1.0014	1.02123	0.984169	1.04234	1.02885	1.12977	1.03167	1.01037	1.02773	1.00907	0.961684	1.07582	1.06627	0.990841	1.0399	1.03725	0.977152	0.993228	1.01827
5.66667	1.05141	1.01349	1.03073	1.01351	1.01845	1.02588	0.890666	1.05032	0.990279	1.02341	0.99832	0.954036	0.951756	1.05801	1.04373	1.02198	1.03255	1.02282	0.935053	1.03834	1.01578	1.01271	0.974293	1.0317	0.975425	1.04893	1.00391	1.03195	1.06112	1.00071	0.915065	1.02531	0.99102	1.00516	1.00825	1.09562	1.01507	1.00493	1.04193	1.02405	1.00033	1.05316	1.05965	0.967122	1.04864	1.02519	0.965489	1.00651	1.01789
5.73333	1.02159	1.00419	1.00891	1.00524	1.04449	0.975469	0.895484	1.02379	0.982391	1.04046	1.03625	0.936983	1.04363	1.05209	1.03752	1.02242	1.03898	1.01486	0.972965	1.04621	1.01578	1.03255	0.991564	1.00993	0.98316	1.07052	0.98391	1.04535	1.04047	0.993353	0.928135	1.00306	1.01606	1.04076	0.996926	1.05164	1.01643	1.02196	1.03302	0.995228	0.985329	1.05132	1.06367	0.992418	1.08447	1.05561	0.997583	0.993919	1.00959
5.8	1.0203	0.993956	1.02047	1.00542	1.02583	0.978133	0.880171	1.04834	0.991301	1.02552	1.04236	0.942667	1.01236	1.03363	1.02593	1.04093	1.03154	1.03813	0.967387	1.03016	1.02515	1.00889	0.960974	1.0114	0.972173	1.03718	0.998691	1.03142	1.03533	1.0155	0.948781	1.02158	1.02428	1.016	1.03615	1.07436	1.02837	1.00416	1.02833	1.00197	0.96374	1.03145	1.06122	0.988881	1.029	1.00186	0.973127	1.0033	1.01967
5.86667	1.03552	1.08508	1.02693	1.01142	1.03262	0.976399	0.894225	1.07167	1.01763	1.04492	1.03453	0.957654	0.979096	1.05567	1.06877	1.04667	1.02881	1.02948	0.953541	1.02259	1.04168	1.0312	0.937655	1.01332	1.00792	1.03832	0.994467	1.02254	1.03971	1.01429	0.959807	0.995923	1.01308	1.02986	1.01158	1.07381	1.01866	0.99958	1.02227	1.0184	1.01424	1.02092	1.06848	0.999849	1.01945	1.02953	0.965901	1.01642	1.032
5.93333	1.04824	0.994698	1.02731	1.00603	1.04291	0.985527	0.889271	1.07581	0.990406	1.02804	1.01416	0.962934	1.06033	1.04666	1.04088	1.004	1.04072	0.99912	0.971248	1.02096	1.02415	0.995481	0.963025	1.00222	0.98179	1.03214	0.965725	1.02944	1.04085	1.00106	0.956109	0.99269	0.983908	1.02579	1.02151	1.04266	1.01108	0.989882	1.03519	0.997678	0.998359	1.06948	1.06123	0.986641	1.04054	1.0178	0.970198	0.993802	1.00431
6	1.01849	1.04428	1.03382	1.02455	1.00766	0.982471	0.890604	1.01408	1.02254	1.04488	1.04523	0.948949	1.01681	1.04451	1.04852	1.04333	1.03807	1.03585	0.956609	1.0323	1.00329	1.01834	0.95393	1.00967	0.968077	0.999214	0.989984	1.02743	1.05952	0.991924	0.965811	1.00434	1.02367	1.01919	1.02144	1.07911	1.01779	0.993834	1.03393	1.03732	0.952394	1.01789	1.05035	0.957006	1.04114	1.01384	0.999515	1.00539	1.0291
6.06667	1.01165	1.01628	1.04284	1.01442	1.02314	0.990707	0.892939	1.07441	0.999378	1.03901	1.03205	0.964697	1.0235	1.03952	1.02599	1.00862	1.03141	1.0313	0.963453	1.03684	1.01283	1.03227	0.96543	1.01784	0.988842	1.06113	1.01605	1.02263	1.0554	0.991532	0.946855	1.02385	0.985276	1.0109	0.997489	1.08916	1.02005	0.986339	1.03713	0.995918	0.945938	1.0584	1.05212	0.960606	1.02008	1.02251	0.947687	1.00034	1.02626
6.13333	1.06291	1.02033	1.02589	1.01002	1.03382	0.952806	0.897635	1.07182	1.01189	1.04254	1.01773	0.937074	1.02411	1.04625	1.0294	1.0286	1.03269	1.02669	0.942736	1.02921	1.01545	1.03679	0.967703	1.03371	0.981945	1.01884	0.9766	1.01535	1.04957	1.01652	0.963307	1.0118	1.03971	1.00732	1.02052	1.10679	1.01582	0.98344	1.05584	1.02661	0.981304	1.05933	1.06664	0.969804	1.04458	1.04227	0.973401	1.01076	1.02844
6.2	1.04708	1.04566	1.02367	1.02105	1.0621	1.00476	0.88148	1.04005	0.985363	1.05806	1.01633	0.961058	0.994225	1.07826	1.05389	1.02412	1.04175	1.0256	0.946077	1.03787	1.0324	1.02972	0.963959	1.00974	0.979054	1.07459	1.01038	1.03957	1.07699	1.01765	0.977885	1.01687	0.998661	1.01766	1.03124	1.11906	1.03898	1.00373	1.06228	1.00561	1.03085	1.06647	1.07234	0.969511	1.06042	1.02451	0.964494	1.00484	1.00066
6.26667	1.03466	0.998751	1.02416	1.00588	1.05382	0.992772	0.892105	1.03336	0.980362	1.04222	1.02208	0.905813	1.02672	1.04949	1.04878	1.01692	1.0332	1.0183	0.965417	1.03409	1.03046	1.04998	0.970254	1.01362	0.961161	1.06181	0.98283	1.01987	1.06913	0.993905	0.935947	0.995001	0.989401	1.01237	0.990808	1.0761	1.01948	0.990308	1.01766	1.00554	0.985896	1.02242	1.0601	0.941343	1.00978	1.0084	0.978222	0.983232	0.994799
6.33333	1.03997	1.03423	1.02379	1.01807	1.03253	1.01127	0.895299	1.04917	0.986174	1.04688	1.01932	0.956175	1.01048	1.05027	1.05417	1.05	1.03993	1.02974	0.971293	1.03801	1.03144	1.02958	0.981223	1.02405	1.00871	1.01579	1.00542	1.04365	1.02299	1.02127	0.928029	1.01486	1.01022	1.0178	1.01833	1.10023	1.02699	0.999872	1.0207	1.02605	0.969377	1.06248	1.05045	0.967677	1.04488	1.01122	0.940872	1.01292	1.0051
6.4	1.03333	1.04943	1.03392	1.01794	1.03405	0.948077	0.900398	1.04961	0.994016	1.0252	1.02052	0.953773	0.996781	1.03456	1.05529	1.04776	1.04481	1.01822	0.952776	1.04744	1.02318	1.02634	0.959277	1.02309	0.957382	1.07267	1.00681	1.04146	1.04247	1.00637	0.924071	1.02632	0.989258	1.01805	1.02896	1.10447	1.02035	1.00507	1.0428	0.999477	1.02102	1.03479	1.04699	0.986163	1.0378	1.0007	0.968194	1.01042	1.00046
6.46667	1.03302	1.00391	1.03981	1.01657	1.02513	0.999039	0.893192	1.08017	1.00083	1.04384	1.01561	0.973513	1.00621	1.0656	1.03133	1.04694	1.05109	1.02389	0.966989	1.04281	1.04142	1.00068	0.971032	1.02008	0.970823	1.03561	1.00452	1.05027	1.04079	0.991641	0.952505	1.01841	1.0067	1.02725	1.03056	1.12006	1.0269	1.00855	1.04204	1.03309	0.978994	1.00917	1.05977	0.968446	1.04397	1.01802	0.944385	0.995038	1.02655
6.53333	1.02933	1.04129	1.02444	1.01366	1.01063	0.993022	0.897806	1.00858	1.01776	1.0411	1.00972	0.934843	0.996752	1.05276	1.05012	1.01222	1.03292	1.02287	0.963385	1.02345	1.04159	1.02533	0.979136	1.03897	0.978474	1.04466	1.02785	1.04654	1.04806	0.983301	0.962468	1.03199	1.00348	1.00459	1.02299	1.08586	1.05334	1.02224	1.04385	1.02908	0.966856	1.0607	1.06421	0.971099	1.04876	0.991629	0.999738	1.02356	1.00624
6.6	1.02392	1.02371	1.01314	1.00968	1.01229	0.99799	0.900589	1.04712	0.988406	1.0614	1.00152	1.00157	1.0151	1.03774	1.03823	1.02839	1.02469	1.02511	0.939821	1.04036	1.05583	1.0299	0.984804	1.01478	0.983698	1.06758	0.969726	1.02998	1.00593	1.02864	0.9524	1.03011	1.05114	1.02749	1.02969	1.04657	1.04754	0.997875	1.02973	1.02219	0.98184	1.03187	1.05662	0.989426	1.05343	1.01774	0.960008	0.977013	0.997043
6.66667	1.03853	1.02622	1.01828	1.02243	1.03998	0.967701	0.895409	1.05288	1.01754	1.05884	1.06392	0.97175	1.02427	1.08674	1.05331	1.05071	1.04946	1.02105	0.94963	1.05325	1.03465	1.0242	0.97999	1.04547	0.990093	1.04024	1.00106	1.04343	1.03941	1.01632	0.936053	1.02679	1.02082	1.01154	1.00555	1.13452	1.02115	1.01259	1.04426	1.02909	1.00734	1.07349	1.06925	0.970021	1.03649	1.04283	0.954401	1.02378	1.00437
6.73333	1.04702	0.971346	1.0269	1.00976	1.02489	1.01575	0.8946	1.05029	0.983669	1.04107	1.03298	0.929505	1.02726	1.03248	1.04938	1.05685	1.02501	1.03678	0.94071	1.03493	1.02465	1.02316	0.972717	1.02271	0.984266	1.02445	0.987355	1.04672	1.05327	0.996664	0.943499	1.02561	1.01828	1.02783	1.01763	1.0726	1.01561	1.00529	1.03676	1.00958	0.971837	1.03305	1.05815	0.963924	1.06277	1.01359	0.956221	1.01105	1.02829
6.8	1.02627	1.05371	1.01944	1.01942	1.01896	0.943077	0.894283	1.06545	0.996601	1.03393	1.02582	0.954017	1.01653	1.03463	1.04676	1.04307	1.05315	1.03773	0.939501	1.04892	1.02272	1.01605	0.953612	1.0271	0.974825	1.04838	1.00969	1.03446	1.0675	1.01569	0.984989	1.01779	1.01623	1.01865	1.01554	1.08883	1.0443	1.00603	1.05643	1.01079	0.975191	1.07327	1.05809	0.989604	1.03327	1.02468	0.944322	1.02305	1.0351
6.86667	1.03003	1.05118	1.05126	1.02392	1.04482	0.996935	0.907642	1.05522	0.991055	1.05008	1.02024	0.897606	0.963231	1.04771	1.05493	1.02936	1.04773	1.03745	0.962586	1.04833	1.03128	1.03239	0.96129	1.03414	0.970142	1.08838	0.999929	1.04155	1.0541	0.992797	0.977203	1.03671	1.00333	1.02054	1.01287	1.11216	1.05707	1.00784	1.03986	1.04966	1.03557	1.09007	1.06739	0.96148	1.03972	1.02811	0.991255	0.980299	1.0098
6.93333	1.03311	1.03481	1.03757	1.03569	1.06999	0.984034	0.902784	1.0888	1.02673	1.06164	1.05671	0.965132	0.958816	1.06073	1.03369	1.03394	1.03861	1.0094	0.96047	1.04427	1.05337	1.01852	0.962242	1.00764	0.980824	1.00507	0.979934	1.0262	1.02875	0.992202	0.92369	1.03838	1.02266	0.999152	1.01145	1.10613	1.04063	1.00408	1.05277	1.01531	0.969794	1.02297	1.07243	0.987183	1.08877	1.02881	0.965838	1.01766	1.02085
7	1.0137	1.01225	1.02197	1.01097	1.02762	1.0128	0.904527	1.05314	0.99888	1.04253	1.00355	0.977333	0.990428	1.07199	1.05843	1.03217	1.03209	1.04127	0.959512	1.04695	1.03977	1.02631	0.967942	1.03263	0.962056	1.01066	1.01435	1.04223	1.06721	1.03274	0.942961	0.997757	1.00237	1.01722	1.02195	1.08749	1.02987	1.00395	1.04111	1.00222	0.9802	1.04967	1.07435	0.962492	1.0395	1.02286	1.00368	1.00223	1.00752
7.06667	1.0265	1.02386	1.0108	1.01229	1.03816	1.01267	0.911033	1.04802	1.00685	1.06514	1.03497	0.943133	0.988972	1.03259	1.04442	1.03635	1.03291	1.01194	0.952194	1.04312	1.03861	1.01318	0.939959	1.02768	0.987792	1.0778	1.0185	1.04833	1.03803	1.00221	0.981503	1.02901	1.02101	1.01305	1.00192	1.11831	1.02961	1.00058	1.03485	1.02829	0.982706	1.06308	1.05864	0.972716	1.0396	1.03062	0.975296	0.992805	1.00258
7.13333	1.04431	1.07247	1.02931	1.01828	1.01497	0.986495	0.89528	1.01914	1.02771	1.05976	1.05778	0.930325	1.01392	1.06547	1.07319	1.01697	1.0452	1.04875	0.954655	1.04946	1.03752	1.02009	0.975447	1.01953	0.978831	1.06884	0.984568	1.03186	1.03685	0.990427	0.926496	1.02306	1.00557	1.02523	1.02296	1.0893	1.03062	0.988309	1.03129	1.03683	0.984137	0.991099	1.04951	0.959152	1.03108	0.998892	0.950439	1.02208	1.02582
7.2	1.04948	1.02312	1.04249	1.01492	1.02701	0.991677	0.908772	1.0396	1.01107	1.06073	1.06389	0.980706	1.04471	1.0883	1.06645	1.02694	1.05163	1.0632	0.947829	1.04573	1.03937	1.02257	0.960597	1.04168	0.988304	1.03289	1.00489	1.06048	1.06395	0.997339	0.943027	1.04139	1.01213	1.02738	1.02916	1.09595	1.05411	1.0041	1.04155	1.02924	0.948011	1.03866	1.06631	0.982447	1.05445	1.03394	0.98034	1.00799	1.00759
7.26667	1.04317	1.02946	1.02301	1.02322	1.02918	0.951313	0.915412	1.06098	0.976834	1.05059	1.02687	0.982742	0.962554	1.06979	1.04063	1.00129	1.02124	1.01321	0.93367	1.05895	1.04034	1.00646	0.949471	1.03033	0.974955	1.04266	1.00063	1.03481	1.09203	0.989093	0.941414	1.01996	1.0063	1.03738	1.01603	1.09821	1.03435	1.00023	1.04088	1.00329	0.93489	1.01491	1.05847	0.943676	1.05315	1.00579	0.971906	1.00142	0.998165
7.33333	1.03745	1.00743	1.02938	1.02103	1.01492	1.0058	0.91854	1.04523	1.01202	1.05967	1.03275	0.937328	0.986473	1.06744	1.0476	1.03071	1.02975	1.01082	0.97807	1.04837	1.06399	1.01874	0.96509	1.02871	0.982584	1.05621	0.981679	1.04441	1.03217	0.995736	0.965666	1.02368	0.985285	1.01407	1.00784	1.10001	1.0446	0.996768	1.03393	1.02754	0.988849	1.07302	1.05889	1.00035	1.06642	0.981774	0.978646	1.0313	1.02515
7.4	1.06364	1.02188	1.0602	1.04458	1.00629	0.983479	0.936034	1.05781	1.01606	1.06405	1.05207	0.985418	0.999323	1.10124	1.06424	1.07563	1.05073	1.03614	0.963983	1.05578	1.03145	1.02099	0.997514	1.02831	0.975684	1.07331	1.00475	1.04661	1.04098	1.01036	0.914369	1.03301	1.01517	1.01594	1.01098	1.08135	1.04828	0.996309	1.05196	1.04214	0.956226	1.02619	1.06648	0.985853	1.04602	1.02999	0.968629	1.03007	1.00686
7.46667	1.02232	1.00705	1.01746	1.01736	1.06303	0.968811	0.902888	1.03298	0.999201	1.04564	1.02317	0.940956	0.971173	1.06263	1.01992	1.03082	1.04333	1.03657	0.951712	1.05409	1.03172	1.01119	0.973162	1.02289	1.00181	1.06094	1.01059	1.03598	1.04201	0.996417	0.937652	1.02286	0.998705	1.01681	1.01971	1.10406	1.05099	0.993935	1.04656	1.04205	1.00549	1.08522	1.06787	0.99983	1.04671	1.0328	0.966238	1.02506	1.01858
7.53333	1.04078	1.00655	1.0361	1.02679	1.03189	0.960807	0.926773	1.02984	1.00575	1.077	1.08667	0.985895	1.01774	1.07087	1.05608	1.0529	1.02622	1.02362	0.915521	1.05206	1.04386	1.0137	0.964556	1.03913	0.973704	1.04097	0.955644	1.0469	1.01646	0.984839	0.98128	1.01156	1.00693	1.00834	1.03471	1.10181	1.04584	1.00201	1.05549	1.00971	0.975026	1.07079	1.05956	0.972817	1.05034	1.02919	0.956944	1.00068	1.00138
7.6	1.04761	1.0517	1.03243	1.04372	1.03228	1.02064	0.929916	1.04535	1.00966	1.07318	1.06003	1.00307	1.0149	1.05943	1.06997	1.02624	1.04238	1.08736	0.956419	1.04199	1.04941	1.02019	0.971411	1.01966	0.992115	1.02883	1.00455	1.05383	1.04936	1.0405	0.92917	1.03184	1.02253	1.02897	1.04107	1.10842	1.06336	1.00589	1.05114	1.05774	0.995884	1.05689	1.07412	0.996641	1.0636	0.998528	0.995603	1.00215	1.02263
7.66667	1.0657	1.05754	1.03444	1.04538	1.09481	0.993553	0.92635	1.04665	1.03579	1.07967	1.05915	0.971444	1.01722	1.06816	1.06414	1.03603	1.04765	1.03186	0.955858	1.05056	1.03348	1.00948	0.978883	1.02366	0.983416	1.02611	0.986514	1.04586	1.02236	0.992308	0.950958	1.01139	1.02534	1.0149	1.00502	1.08851	1.04394	1.00059	1.03943	1.04229	0.945774	1.06676	1.05968	0.9867	1.07156	1.00754	0.99721	0.995449	1.01837
7.73333	1.06232	1.01081	1.04643	1.04312	1.08224	1.02192	0.902696	1.0209	1.01704	1.05631	1.03192	0.974545	0.996681	1.06345	1.04152	1.04408	1.04808	1.03905	0.937665	1.03758	1.04246	1.01892	0.965406	1.02219	0.960607	1.03578	0.987562	1.0456	1.05921	1.00312	0.943996	1.0241	0.991495	1.01861	1.02797	1.1156	1.05108	1.00094	1.04676	1.03164	0.988177	1.04889	1.07206	0.978956	1.04568	1.00667	0.982048	1.0183	0.990797
7.8	1.06105	0.99647	1.02549	1.03116	1.03924	1.00471	0.918766	1.04565	1.01445	1.08622	1.02143	0.952668	1.01591	1.0914	1.06906	1.05037	1.04652	1.03025	0.945993	1.05179	1.04733	0.99907	0.960266	1.02714	0.991266	1.02418	0.986529	1.03824	1.07292	0.998403	0.937455	1.01747	1.02138	1.04963	1.04377	1.13981	1.05468	1.02167	1.05397	1.02899	0.996303	1.07746	1.07553	0.97505	1.05871	0.995753	1.01454	1.02615	1.00929
7.86667	1.04375	1.06253	1.0293	1.02782	1.01609	0.981494	0.910316	1.02565	1.00153	1.05805	1.07561	0.927732	0.975128	1.09666	1.05451	1.03138	1.0639	1.03362	0.970531	1.04701	1.04155	1.01318	0.965412	1.02111	0.979368	1.01272	0.985672	1.04839	1.04005	1.00737	0.94574	1.03832	0.999326	1.03782	1.04489	1.12916	1.06426	1.01179	1.05752	1.04486	1.02253	1.02903	1.0599	0.999907	1.05091	1.00036	0.956444	1.02605	1.04475
7.93333	1.0535	1.03103	1.03989	1.02402	1.00044	1.00856	0.912797	1.07621	1.02681	1.06378	1.03196	0.935786	1.00967	1.05346	1.07241	1.04603	1.06916	1.03533	0.961673	1.0646	1.05189	1.021	0.974761	1.04216	0.992867	1.08389	0.971623	1.04723	1.04565	1.01253	0.934361	1.05073	1.01618	1.02513	1.03215	1.08538	1.05758	1.00368	1.05971	1.0422	1.02011	1.08416	1.06319	0.982381	1.03327	1.02681	1.00907	1.02496	1.01487
8	1.02822	0.988667	1.03495	1.02419	1.04214	0.956455	0.917484	1.04663	1.01878	1.06512	1.04572	0.942839	1.01921	1.05455	1.05284	1.04404	1.0812	1.05838	0.956922	1.05458	1.05706	1.02363	0.992316	1.06372	0.993969	1.0533	0.987133	1.0796	1.06338	1.02934	0.940299	1.04604	1.00526	1.02702	1.00413	1.10317	1.03444	1.00614	1.05079	1.0133	0.956002	1.06386	1.06829	0.976992	1.03741	1.02121	0.995104	1.0223	1.02088
8.06667	1.02841	1.03203	1.02591	1.0225	1.0265	1.00142	0.909186	1.04012	1.00534	1.05366	0.990489	0.946659	0.944768	1.05091	1.06822	1.08501	1.06398	1.02559	0.948096	1.06407	1.05989	1.04182	0.969105	1.05132	0.994461	1.02928	1.00061	1.05802	1.03976	1.01613	0.946803	1.0348	1.01841	1.02544	1.05029	1.13174	1.06317	0.994912	1.05107	1.03928	0.975803	1.06887	1.05662	0.987254	1.0534	1.02897	0.981861	0.985366	1.01409
8.13333	1.0717	1.02276	1.05793	1.03229	1.01947	0.996514	0.923673	1.0621	1.01551	1.06759	1.06948	0.934206	1.00696	1.08643	1.06233	1.04441	1.07383	1.02287	0.987364	1.07796	1.04736	1.01342	0.978493	1.00569	0.972806	1.05345	1.02439	1.05249	1.07767	0.997787	0.963413	1.04433	1.02649	1.01997	1.03927	1.06587	1.06754	1.00735	1.0399	1.03664	0.923576	1.03224	1.05839	0.981559	1.03241	1.00203	0.980304	1.02321	0.995121
8.2	1.0487	0.992211	1.04442	1.03597	1.03599	1.00949	0.921001	1.11366	1.03251	1.08292	1.02319	0.956925	0.937912	1.08116	1.06249	1.03728	1.06456	1.06147	0.969877	1.05198	1.06142	1.02103	0.991877	1.03077	1.00339	1.04892	0.999445	1.05508	1.04794	1.01997	0.956857	1.03761	1.02569	1.01599	1.01701	1.1127	1.0671	1.00382	1.06814	1.05188	1.00333	1.08882	1.08688	1.01911	1.07737	1.04352	1.008	1.05006	1.03004
8.26667	1.06528	1.00099	1.01925	1.0286	0.968915	1.00243	0.931676	1.05733	1.04559	1.07493	1.04728	0.962527	0.995411	1.08312	1.06819	1.04383	1.06247	1.0466	0.979446	1.07093	1.06553	1.02883	0.994475	1.04869	0.99663	1.06356	0.992356	1.06906	1.0464	1.01731	0.96682	1.02105	1.01603	1.02175	1.00099	1.07664	1.06195	1.01094	1.06967	1.03586	1.00297	1.07809	1.07364	0.996506	1.06595	1.02374	0.979692	1.03223	1.01939
8.33333	1.0447	1.01091	1.03766	1.03847	1.01708	0.995796	0.913523	1.02848	1.01457	1.06248	1.04676	0.975772	0.980701	1.07648	1.0722	1.05033	1.05484	1.00264	0.947381	1.05023	1.06212	1.00942	0.971167	1.03659	0.978831	1.04632	1.00465	1.04194	1.09375	1.00108	0.964827	1.0208	1.01979	0.999729	1.03839	1.13265	1.07464	0.995018	1.05169	1.04197	0.984152	1.07899	1.06259	0.988781	1.06614	1.01377	0.98429	1.00428	1.00656
8.4	1.03103	1.00518	1.02416	1.00971	0.997406	0.98709	0.909715	1.05325	1.01381	1.07543	1.06644	0.946022	0.989332	1.06718	1.08562	1.05551	1.0786	1.09583	0.979558	1.05772	1.05083	1.02697	0.974794	1.04527	0.970664	1.04926	1.01504	1.0617	1.06539	1.03586	0.961944	1.04876	1.04025	1.03439	1.03112	1.15399	1.08812	1.03128	1.04578	1.05942	0.978501	1.07274	1.06427	0.989994	1.08212	1.00313	1.0337	1.02436	1.01591
8.46667	1.02628	1.0386	1.04923	1.03207	1.04984	0.989864	0.916735	1.0396	1.03991	1.06467	1.05581	0.988913	1.02112	1.06856	1.04641	1.09973	1.07782	1.00148	0.959043	1.06648	1.05641	1.04062	1.00257	1.04898	0.96692	1.0773	1.00157	1.05861	1.06269	1.01656	0.95927	1.0353	0.993789	1.03657	1.02905	1.09299	1.04105	1.03355	1.04157	1.03968	0.969616	1.06402	1.05731	0.987539	1.08201	1.03555	1.03927	1.01548	1.02354
8.53333	1.05467	1.08972	1.02164	1.02961	1.02238	0.977274	0.902787	1.05382	1.01387	1.05979	1.03141	0.930092	0.983961	1.07018	1.07631	1.05399	1.06543	1.05585	0.954543	1.06295	1.05662	1.00332	0.991317	1.05199	0.975097	1.01173	0.989483	1.06658	1.09661	1.01539	0.943984	1.07625	0.987128	1.034	1.0404	1.11218	1.07395	1.00775	1.05792	1.03468	0.986433	1.06654	1.05952	0.998848	1.07126	1.02789	0.97046	1.02665	1.03125
8.6	1.04238	1.0046	1.03924	1.0501	1.03309	0.978563	0.909157	1.05401	1.03983	1.06984	1.05229	0.988763	0.987485	1.05805	1.05	1.05863	1.07712	1.06115	0.972978	1.07631	1.05328	1.0147	0.982872	1.03615	0.989379	1.02997	0.99862	1.0525	1.08534	0.996417	0.964119	1.04893	1.00664	1.03137	1.03181	1.08133	1.06692	1.0019	1.05641	1.05752	0.94904	1.07825	1.06993	1.00252	1.07366	0.980715	0.978484	1.01901	1.02095
8.66667	1.05406	1.02275	1.03464	1.03176	1.04294	1.01682	0.924524	1.05832	1.01693	1.075	1.02484	0.96418	0.987413	1.07607	1.07117	1.03599	1.06096	1.0164	0.964057	1.06172	1.06344	1.03088	0.980058	1.02912	1.0037	1.036	0.994284	1.06438	1.04692	1.00023	0.921173	1.02391	1.05304	1.01975	1.03297	1.14061	1.07117	1.01304	1.05298	1.04634	0.991293	1.08443	1.06364	0.994077	1.03997	1.0082	0.989686	1.0254	1.01972
8.73333	1.05796	1.02764	1.02594	1.02228	1.03091	1.00809	0.920028	1.04611	1.01803	1.05859	1.01367	0.949163	0.990835	1.05483	1.03439	1.0327	1.06464	1.00248	0.984645	1.05107	1.05203	1.0192	0.988605	1.04528	0.989001	1.03928	0.980045	1.06778	1.06138	0.999667	0.983678	1.04385	1.05028	1.02009	1.01113	1.13121	1.08215	1.0065	1.05928	1.05219	1.00804	1.02086	1.06159	0.994529	1.04879	1.02112	1.00922	1.04342	1.01967
8.8	1.04466	1.02037	1.03519	1.01992	0.980982	0.992903	0.917514	1.06926	1.03683	1.07162	1.02191	0.944907	0.995483	1.07433	1.04835	1.0743	1.05942	1.0577	0.973078	1.07467	1.05252	1.03213	0.99251	1.04808	1.02026	1.08034	0.975345	1.06123	1.04242	1.01533	0.942607	1.04011	0.998327	1.0311	1.0343	1.11281	1.06063	1.02151	1.06385	1.05321	0.996288	1.09074	1.06516	0.999989	1.05579	1.00183	0.981898	1.03685	1.00974
8.86667	1.07544	0.996236	1.05498	1.03848	1.07663	0.99978	0.929105	1.04423	1.03538	1.08736	1.08218	0.958383	1.03729	1.09442	1.08528	1.04111	1.08411	1.05832	0.929759	1.06554	1.07205	1.04611	1.00566	1.04294	0.990003	1.0351	0.993333	1.059	1.08132	1.02242	0.948965	1.02999	1.02297	1.02663	1.02527	1.0989	1.06819	1.01734	1.06009	1.05294	0.984271	1.05173	1.05911	0.981701	1.07508	1.02318	1.0046	1.03166	1.02052
8.93333	1.03385	1.02858	1.04112	1.0271	1.05289	1.0087	0.925964	1.0245	1.01166	1.08737	1.02757	0.970017	1.02881	1.10594	1.05639	1.04061	1.07795	1.05937	0.944874	1.06809	1.06324	1.02484	0.990767	1.04873	0.988417	1.00479	0.9587	1.06045	1.10403	1.00584	0.943066	1.03859	0.972557	1.01578	1.03116	1.11636	1.06041	0.999588	1.06094	1.06128	0.976786	1.05554	1.07012	0.999072	1.06433	1.01062	1.01435	1.03372	1.03082
9	1.05582	1.04677	1.05699	1.03653	1.01272	0.981198	0.922864	1.07569	1.01092	1.07868	1.04422	0.987435	0.980829	1.0821	1.05424	1.02904	1.07602	1.09405	0.95193	1.07225	1.06734	1.03453	0.993348	1.05184	0.9792	1.0333	0.999326	1.07079	1.11129	1.02184	0.93136	1.03642	1.04868	1.0369	1.0383	1.1223	1.06118	1.00657	1.06076	1.02137	1.00798	1.06118	1.06964	1.01074	1.06328	1.00671	0.983193	1.02433	1.01002
9.06667	1.05007	0.994726	1.04235	1.03382	1.05951	0.981541	0.92505	1.05293	1.0225	1.07988	1.04219	0.945364	0.9957	1.09076	1.0716	1.0545	1.06642	1.06042	0.954649	1.06193	1.05891	1.0196	0.991352	1.04103	0.969941	1.08285	1.00554	1.0547	1.08093	1.02496	0.963123	1.02612	1.0327	1.0314	1.01136	1.0855	1.05646	1.02646	1.05161	1.04522	0.978396	1.04966	1.06948	0.990891	1.06143	1.00809	0.993347	1.03121	1.02444
9.13333	1.05388	1.05224	1.04585	1.03997	1.08483	1.00911	0.92224	1.02779	1.01681	1.09214	1.01862	0.982552	0.991599	1.10941	1.06916	1.06911	1.06117	1.07415	0.942826	1.04881	1.05979	1.00762	0.981214	1.04307	0.982914	1.04266	1.01037	1.08076	1.09277	1.0148	0.943957	1.01582	1.03595	1.04182	1.0372	1.11494	1.05172	1.00521	1.04243	1.03119	0.988445	1.05667	1.0642	0.983309	1.0317	0.98515	0.969888	1.03159	0.99115
9.2	1.02537	1.03321	1.05275	1.04176	1.02123	0.984362	0.918398	1.04973	1.00881	1.08701	1.04599	0.929291	1.01133	1.05906	1.03686	1.04595	1.06051	1.02588	0.958808	1.06633	1.05602	1.00852	0.966546	1.04429	0.990235	1.02733	1.02698	1.08254	1.09181	1.03245	0.966217	1.02706	1.03636	1.02662	1.05045	1.11472	1.05242	1.0032	1.05369	1.06685	0.991859	1.04919	1.05503	0.997487	1.06268	0.998587	0.973452	1.04027	1.01924
9.26667	1.05663	0.984342	1.06573	1.03768	1.03647	1.02591	0.91945	1.06713	1.00021	1.08671	1.08011	0.927163	1.01052	1.096	1.09142	1.0775	1.08142	1.05402	0.951382	1.08952	1.07143	1.02595	1.00475	1.04251	0.99392	1.06586	0.97991	1.06004	1.03739	0.996609	0.934585	1.03802	1.05716	1.04227	1.0374	1.08523	1.05377	1.00899	1.0566	1.07281	0.951827	1.05353	1.06613	0.994688	1.0601	1.01236	0.980165	1.05004	1.02054
9.33333	1.05467	1.0333	1.04192	1.0276	1.02766	0.97253	0.923627	1.05761	1.02074	1.08525	1.04718	0.939931	0.992235	1.09624	1.06481	1.05483	1.06709	1.04117	0.975266	1.06911	1.07752	1.02955	0.982071	1.03774	0.994555	1.01178	0.98072	1.07748	1.09137	1.01661	0.921554	1.02549	1.03277	1.02999	1.03506	1.09059	1.07072	0.995917	1.06534	1.0371	0.994095	1.05871	1.05296	0.996142	1.05372	1.02864	0.964904	1.03306	1.02461
9.4	1.0618	1.06633	1.05228	1.0356	1.06343	0.996334	0.929148	1.0796	1.02343	1.08993	1.02509	0.967918	0.994154	1.07362	1.06232	1.07046	1.06071	1.05238	0.937336	1.07717	1.05776	1.01823	0.99188	1.0399	0.977172	1.02184	0.983965	1.05862	1.05787	1.01948	0.966165	1.02964	0.988953	1.02629	1.0148	1.12131	1.06806	1.00149	1.05514	1.03981	0.991234	1.07716	1.0791	0.983023	1.05792	1.01626	1.0316	1.02851	1.01394
9.46667	1.04668	1.02591	1.04782	1.03654	1.08316	0.978775	0.916137	1.05537	1.03404	1.08566	1.02445	0.950794	0.963477	1.08018	1.07303	1.05963	1.07771	1.05757	0.974224	1.0687	1.06138	1.00715	0.999787	1.04511	0.97604	1.04402	0.943793	1.07059	1.0723	1.0251	0.949581	1.0583	1.02454	1.03114	1.01489	1.07988	1.07325	0.997258	1.05461	1.06445	0.977322	1.06258	1.06185	1.00091	1.03813	1.01405	0.958101	1.05554	1.01814
9.53333	1.04546	1.03494	1.04634	1.03559	1.06549	0.982831	0.930518	1.01786	1.02142	1.11618	1.04089	0.963877	0.995166	1.08946	1.08449	1.05985	1.06053	1.08026	0.964281	1.08434	1.06388	1.01205	0.986582	1.03314	1.0014	1.05015	0.986721	1.05933	1.03152	0.9863	0.964879	1.0311	1.02699	1.01965	1.01558	1.06092	1.08318	0.999483	1.05674	1.09337	0.99909	1.04705	1.07949	0.982965	1.05445	1.02234	0.998842	1.0419	1.0038
9.6	1.05896	1.06735	1.05396	1.04189	1.07405	0.981884	0.949278	1.05352	1.04656	1.11645	1.05189	0.94967	1.0659	1.07578	1.07455	1.06642	1.06701	1.06257	0.97248	1.09826	1.06614	1.0418	0.977258	1.04209	0.998211	1.0672	1.02728	1.07224	1.08113	1.05577	0.94991	1.02879	1.03991	1.02929	1.04129	1.11609	1.06114	1.02159	1.059	1.04364	0.972208	1.04976	1.07361	1.02549	1.08489	1.01385	1.01013	1.03752	1.01253
9.66667	1.06302	1.04147	1.05776	1.0443	1.04888	1.02943	0.917543	1.07267	1.02348	1.08173	1.01457	0.962497	1.00348	1.07023	1.05798	1.07831	1.06985	1.02044	0.94822	1.07388	1.08106	1.0129	0.974931	1.01973	0.970673	1.07439	0.968337	1.08008	1.0759	1.00952	0.938503	1.02986	1.03483	1.04913	1.05261	1.13289	1.05682	1.00528	1.05571	1.05325	0.993216	1.09294	1.07641	0.982199	1.07454	1.02318	1.01891	1.02347	1.02128
9.73333	1.06264	1.08222	1.0477	1.0363	1.08507	0.993958	0.93505	1.06939	1.02572	1.09989	1.07213	0.962396	0.98389	1.09402	1.09494	1.08427	1.07336	1.07043	0.943189	1.07203	1.07339	1.0037	0.972849	1.04931	0.989587	1.04508	0.988101	1.06688	1.05734	1.00606	0.952518	1.0382	0.997725	1.03736	1.05087	1.11811	1.06396	1.0268	1.05185	1.03612	0.963115	1.04453	1.07515	0.991073	1.05876	0.999821	0.969788	1.03317	1.02458
9.8	1.04371	1.00996	1.04868	1.0409	1.08008	0.975071	0.93102	1.06757	1.00667	1.10278	1.05308	0.974688	1.04132	1.06335	1.10177	1.07908	1.0868	1.08075	0.962517	1.08416	1.07045	1.02177	0.983685	1.06298	1.01478	1.05619	0.96621	1.0648	1.05174	1.0343	0.937731	1.03554	1.03728	1.03199	1.02533	1.09301	1.07083	1.01213	1.05935	1.05973	0.98846	1.0887	1.06935	0.979053	1.04908	1.00941	1.00282	1.04089	1.01526
9.86667	1.05721	1.04817	1.04164	1.0403	1.04537	1.02388	0.918658	1.03928	1.03274	1.08536	1.04839	0.940895	1.00409	1.07357	1.06151	1.07353	1.06854	1.04043	0.972821	1.06861	1.064	1.04991	0.973885	1.04921	1.00937	1.043	1.00289	1.06853	1.05822	1.0476	0.977125	1.03599	1.06962	1.03168	1.01716	1.0795	1.06511	0.989143	1.0369	1.05279	0.966931	1.06883	1.05725	0.996818	1.05233	1.00984	0.97674	1.03038	1.00433
9.93333	1.05391	1.04886	1.07173	1.03598	1.08044	1.00853	0.920586	1.06633	1.01737	1.10315	1.0247	0.917374	0.982173	1.08665	1.093	1.07177	1.07136	1.06348	0.964549	1.06481	1.07255	0.996774	0.989341	1.05388	1.01138	1.04556	1.00009	1.06777	1.06365	1.01059	0.943669	1.00461	1.05073	1.02607	1.03294	1.13472	1.08074	1.00953	1.06465	1.05277	0.97868	1.04071	1.06197	0.989263	1.03495	0.995685	0.9926	1.02699	1.00821
Quinidine
	Experiment 1
	Cell 1	Cell 2	Cell 3	Cell 4	Cell 5	Cell 6	Cell 7	Cell 8	Cell 9	Cell 10	Cell 11	Cell 12	Cell 13	Cell 14	Cell 15	Cell 16	Cell 17	Cell 18	Cell 19	Cell 20	Cell 21	Cell 22	Cell 23	Cell 24	Cell 25	Cell 26	Cell 27	Cell 28	Cell 29	Cell 30	Cell 31	Cell 32	Cell 33	Cell 34	Cell 35	Cell 36	Cell 37	Cell 38	Cell 39	Cell 40	Cell 41	Cell 42	Cell 43	Cell 44	Cell 45	Cell 46	Cell 47	Cell 48	Cell 49
0	1	1	1	1	1	1	1	1	1	1	1	1	1	1	1	1	1	1	1	1	1	1	1	1	1	1	1	1	1	1	1	1	1	1	1	1	1	1	1	1	1	1	1	1	1	1	1	1	1
0.0666667	0.993297	1.0053	0.985613	0.996902	0.994895	0.999151	1.00649	1.01348	1.03484	1.00669	1.00067	0.979714	0.986064	1.00214	0.97653	1.0212	0.992559	1.02564	0.99522	0.988013	1.00206	1.00387	0.995221	0.990745	0.969723	1.0022	1.00981	0.998769	1.00682	1.00476	1.01636	1.00145	0.998519	1.00543	0.993084	1.00441	0.982564	1.00329	0.99073	1.00611	0.974772	0.99439	0.999381	0.997017	0.994975	0.962385	0.992339	0.984306	0.982333
0.133333	1.00274	1.00905	0.996799	0.99753	0.971905	1.00861	0.99698	1.00076	1.03003	0.997489	1.00942	0.969841	0.997819	1.01425	0.988957	1.01914	1.02724	1.02715	0.998397	1.00538	1.00095	0.993581	0.996379	1.00308	0.973276	1.01369	1.01925	0.995438	0.996322	0.995152	0.998239	1.01453	0.995914	1.01196	0.98958	1.01419	1.01551	0.994001	0.994851	1.02066	1.0068	0.994501	0.993987	1.0142	0.991701	0.988405	1.00772	1.0204	0.989445
0.2	0.99768	0.996753	0.995184	0.995187	1.01386	1.00267	1.01139	1.02223	1.01944	0.995179	1.00769	0.997019	1.00167	1.02438	0.99117	1.01467	1.02495	1.02276	0.986689	1.00737	0.999443	1.00763	0.994721	1.01061	0.974871	1.00998	1.01011	1.01834	1.00533	1.00727	1.0093	1.01446	1.00116	0.990273	0.9976	1.01578	1.0008	1.0143	0.991154	1.02045	0.994231	0.999328	0.991433	1.00004	1.00248	0.979081	1.00128	1.00579	0.972347
0.266667	1.00469	1.03212	1.01476	1.01243	0.990322	1.00157	1.00807	1.00938	1.01246	1.00056	1.00774	0.98687	1.00364	1.01248	0.978271	1.03215	1.01432	1.03763	0.987286	1.01891	1.00375	0.999328	0.992531	0.993095	0.992438	1.00953	1.01819	0.995146	0.994411	0.999626	1.00869	1.01662	0.99802	0.993055	0.97932	1.02237	0.995993	1.00854	1.00833	1.01001	0.987127	1.01925	1.01153	0.99794	1.00512	0.983973	0.993434	0.996287	0.994684
0.333333	1.00378	1.00925	1.01339	1.02369	0.976789	1.01735	1.01289	0.99968	1.0255	0.997148	0.995772	1.00078	0.996015	1.00981	1.00168	1.01684	1.02637	0.994311	1.00549	0.981172	0.988951	0.988333	0.9903	1.00342	0.99223	1.02366	1.00545	0.994338	1.01521	1.00422	1.01237	1.01244	0.994423	1.00219	1.00162	1.00005	0.990996	0.995646	0.992651	1.02209	0.994847	0.997154	0.992002	1.01445	1.00378	1.02489	0.992692	1.01568	0.999306
0.4	0.990542	1.01898	1.00839	0.973523	0.994353	1.02423	1.04092	1.02398	1.05737	1.00656	1.0117	1.02251	1.00909	1.0299	1.03023	1.03176	1.04467	1.02474	1.00089	1.0173	0.999319	0.997821	1.0054	1.00959	1.04551	1.00732	1.02782	0.956661	1.01424	1.0259	1.04747	1.01686	1.00682	1.01897	1.02141	1.02077	1.00764	0.99854	0.996719	1.00401	0.983761	1.01795	1.00653	1.01924	1.0311	0.982984	1.00455	1.02577	1.01199
0.466667	1.00695	1.01079	1.00906	0.997307	0.988525	1.00782	1.00075	1.00149	1.0245	1.0004	1.00933	1.02128	1.00931	1.01497	1.01169	1.01589	1.03455	1.03033	0.993779	1.00592	1.00938	1.01417	1.00012	1.00962	0.995108	0.999807	1.00582	1.00497	0.989874	1.00564	1.01236	1.00435	0.988758	0.996735	0.993724	1.00325	0.988541	0.985489	0.991712	0.999865	1.00525	1.0127	0.987643	1.00153	0.991257	0.984345	0.993747	0.988927	0.984758
0.533333	0.992846	1.00927	1.00005	1.00206	0.979686	0.998891	0.984668	0.984598	1.02497	0.990533	0.992572	1.02267	1.00863	1.02081	1.03118	1.0209	1.05319	1.0278	0.997031	1.00486	1.00335	0.98193	0.999808	1.01196	1.00375	1.03077	1.00714	0.994715	1.00967	1.01291	1.02641	1.00479	1.00012	1.00637	1.01491	1.00773	0.977654	0.990338	0.99562	1.01657	0.984665	1.00402	0.991391	1.00544	0.982021	1.04076	0.998716	1.00903	1.0012
0.6	1.00944	1.02316	1.0171	1.01481	0.97497	1.00904	0.997479	1.0084	1.03758	1.01298	1.00686	1.00258	1.00964	1.01672	0.984057	1.02661	1.01176	1.04858	1.00183	1.00453	1.01526	1.00716	1.00261	1.01243	0.980575	1.0185	1.0043	0.984808	1.0025	1.01446	1.04844	1.01917	1.01063	1.00939	1.0133	1.00192	0.98644	1.00067	0.999208	1.00117	0.957175	1.00511	0.984929	1.02326	1.00455	0.9883	0.988946	1.01148	0.995593
0.666667	0.995276	1.01987	0.994714	1.00669	0.94964	1.01992	1.00755	0.998376	1.03736	1.00048	1.00293	0.984709	1.03867	1.02106	1.02456	1.02531	1.01543	1.01749	1.00003	0.994355	0.998202	0.996922	0.992863	1.00274	1.0146	1.0128	1.00926	0.973807	1.0025	1.00831	1.01001	1.02318	1.00657	1.00154	1.0215	1.00974	1.0129	0.996618	1.00077	1.03052	1.00937	1.01736	1.00731	1.01147	0.988607	0.962377	1.01107	1.00175	1.00038
0.733333	1.00634	1.02441	1.0106	0.97973	0.946565	1.00975	0.990013	0.995473	1.02545	1.00295	1.01229	1.01202	1.00213	1.01959	0.98048	1.03062	1.00113	1.01144	0.9921	0.998704	1.01779	0.997338	1.01948	1.02912	0.969011	1.01989	1.02228	0.982125	1.00883	1.01822	1.04065	1.02781	0.993967	1.0108	1.00775	1.01351	1.00692	0.998905	0.987028	1.02533	1.00287	1.00855	1.00788	0.993022	0.997426	0.973331	0.999429	1.01719	0.984492
0.8	0.988292	1.00736	1.01398	1.02048	0.969958	1.00575	0.998895	1.00473	1.00925	0.996892	0.996512	0.997595	1.02868	1.01156	0.992073	1.01583	0.984728	1.01955	0.991004	0.992734	1.0023	0.998826	0.992147	1.01288	0.978887	1.00809	1.0012	0.969655	0.997656	0.988306	1.03293	1.00585	0.99728	1.00471	0.994319	1.01269	0.980812	1.00707	0.994456	1.02273	1.0024	0.990637	0.99265	0.997266	0.971984	0.980251	0.991544	1.0184	0.987592
0.866667	1.00666	1.01797	1.01547	0.988527	0.966376	1.0092	1.0051	1.02441	1.02684	1.00025	1.00621	0.987418	0.995818	1.02852	0.982549	1.03892	1.04316	1.03866	0.993164	1.01753	1.00495	0.989209	0.989626	1.00575	0.983949	1.00986	1.01592	1.00566	1.00833	0.995531	1.03512	1.01731	1.0002	0.989562	1.01033	1.01458	0.995501	1.02199	1.00846	0.996805	1.00207	1.00766	1.01201	1.01856	1.0334	1.00886	1.00099	1.01001	0.992688
0.933333	0.999443	1.01415	1.02151	0.979106	0.980368	1.01052	1.00912	1.03176	1.02103	0.998917	1.01619	1.00218	1.00022	1.0148	0.99413	1.02476	1.01125	1.01512	0.994118	0.991098	1.01145	1.00088	1.00367	1.02563	0.994701	1.02057	1.0325	0.955773	1.02231	1.02104	1.02385	1.00504	0.994762	1.00804	1.01468	1.01363	0.993326	1.0123	0.996098	1.00869	0.989989	1.02485	1.0028	1.02247	0.995668	0.979878	0.999179	0.993022	0.975217
1	0.993658	1.02494	1.00633	0.981109	0.916038	1.02449	1.02496	1.02979	1.03136	1.00957	1.01159	0.990306	1.01332	1.03006	1.00297	1.04093	1.04375	1.02931	0.985083	1.01254	1.00319	1.02401	1.01253	1.00807	0.962529	1.01519	1.02002	0.956727	0.993154	1.01671	1.05015	1.02011	1.01198	1.0096	1.02095	1.02956	1.0154	1.01466	1.00663	1.01902	1.0117	1.004	1.00491	1.01306	0.991087	0.97072	0.991607	1.01066	0.977264
1.06667	0.986613	1.01419	0.996326	0.979008	0.903927	1.01333	1.01151	1.00704	1.01944	1.00766	0.997001	1.02687	1.03943	1.02355	0.997955	1.03354	1.00015	1.00067	1.00106	1.0041	1.01393	1.00435	1.00881	1.00987	0.975414	1.0209	1.02189	0.942958	1.02119	1.00872	1.03963	1.02722	1.00373	1.00785	1.02264	1.00907	1.00633	1.01329	1.00548	1.00716	0.995799	1.02188	1.00333	1.02607	1.00269	1.01758	1.00645	1.01035	0.988424
1.13333	1.00305	1.02207	1.00447	0.989725	0.927077	1.00502	0.992305	1.00154	1.0105	0.994751	1.00179	1.01469	1.00489	1.01624	1.00514	1.02164	0.989115	0.997433	0.989586	1.01576	1.01109	0.978502	1.00913	1.0237	0.965374	1.02287	1.0184	0.949899	1.01991	1.00893	1.0356	1.01199	1.00308	1.00732	1.0045	1.0037	0.996827	0.970323	0.996262	0.984622	1.02468	0.999208	0.989038	0.985034	0.990977	1.0073	0.978834	0.979403	0.968402
1.2	0.987089	1.00204	0.996029	1.00863	0.911259	1.01077	1.00159	0.989037	1.0183	0.98928	0.98094	0.995706	1.01469	1.00938	0.979305	1.02417	0.98957	1.01214	0.976968	1.01681	0.998532	0.988447	0.987329	0.993845	0.987416	0.9906	0.992035	0.945832	0.988612	0.996337	1.02584	0.996579	0.984535	0.993717	0.977155	1.00049	1.00458	0.983181	0.996413	0.976842	0.98909	0.994321	0.999092	1.00738	1.00509	1.00729	0.989869	1.0087	0.993493
1.26667	0.998332	1.00798	0.998159	0.982601	0.921551	1.00935	0.99528	1.01124	1.01033	0.973288	1.00345	0.992352	1.01054	1.00452	0.978865	1.02033	1.01475	1.02642	0.974864	0.983551	0.983913	0.98014	1.00186	0.983876	0.94661	0.991019	0.995639	0.95278	0.989368	1.00628	0.994903	1.01263	0.987546	0.998102	0.99621	1.0057	1.00214	1.00277	0.987648	1.01624	0.995816	0.986188	0.985753	1.01151	0.967808	0.999236	0.986269	0.977766	0.970036
1.33333	0.991718	0.99957	1.00172	0.99041	0.922404	1.01045	1.00016	0.986272	1.01357	0.994461	0.997789	0.987979	1.00306	0.995376	0.959148	1.00777	1.01632	0.981474	0.969921	1.00158	0.985588	1.00464	0.995079	1.00602	0.986062	1.00264	1.00518	0.952739	0.993409	0.995392	0.997532	1.00747	0.991871	0.99827	0.988278	1.00522	0.995158	1.00525	0.975828	1.00295	1.00016	1.00262	0.981955	0.995247	0.988772	0.963964	0.984596	0.984871	0.959872
1.4	0.989281	1.00959	1.00189	0.980718	0.919622	1.00423	0.974112	1.00471	1.01314	0.974975	0.987726	0.990776	0.991159	0.99929	1.00124	1.00738	0.983835	0.968477	0.98968	0.994962	0.989902	0.957022	0.99408	0.99709	0.993649	0.98944	1.00496	0.94427	1.00349	1.00097	0.99547	1.01476	0.995219	0.980598	0.986012	1.01469	0.99241	0.993318	0.986339	1.0107	1.00771	0.999918	0.998151	1.0131	0.98662	0.953982	0.98282	1.0004	0.98539
1.46667	1.01013	1.02189	1.00581	1.00765	0.93519	1.00796	0.979419	0.993554	1.00795	0.988118	0.990211	1.012	1.00994	1.01347	0.965728	1.01611	1.01214	0.984637	0.981937	0.998133	1.0021	0.960461	1.00177	1	0.966787	0.996757	1.00109	0.922096	0.993663	1.01915	1.02373	1.00852	1.00172	1.00552	1.02891	1.00828	1.00903	1.011	0.992877	1.00317	0.997661	0.996829	1.00375	1.00946	0.998704	0.963843	1.00241	1.01188	1.0052
1.53333	1.00443	1.01173	1.00701	0.989963	0.938608	1.02424	0.994085	1.01584	1.04514	1.00709	1.01058	1.02744	1.03548	1.02774	1.02318	1.0206	1.02048	1.01928	1.0055	1.02249	1.02621	1.00648	1.00762	1.02234	1.00889	1.00842	1.01233	0.971271	1.01045	1.01924	1.03148	1.03418	1.01135	1.01551	1.02436	1.01744	0.994491	1.00425	0.990588	0.994743	0.982679	1.00642	0.994988	1.00432	0.982786	1.0032	1.01006	1.01101	0.98728
1.6	1.0214	1.03176	1.02506	1.02295	0.948412	1.00537	0.993023	1.01248	1.02637	0.984619	0.996262	1.01798	1.00959	1.01868	1.00199	1.01353	1.00631	0.984196	0.991669	1.00634	1.01859	0.972708	0.991263	1.02813	0.99253	1.02771	1.01167	0.963416	0.996715	1.01754	1.01508	1.01572	1.01571	1.01291	1.00546	1.0225	1.00235	1.00374	0.997191	1.01452	0.984307	1.01042	1.00446	1.01211	0.99426	1.01629	1.00695	1.01461	0.983208
1.66667	1.00711	1.01705	1.0096	0.972586	0.93296	1.01	1.00088	1.0154	1.03628	0.993658	1.01575	1.0107	1.01772	1.02591	0.989357	1.02078	1.00724	1.03043	0.991074	0.998567	1.01596	0.976555	1.0122	1.02503	0.998959	1.01938	1.0262	0.922248	1.01177	1.02655	1.03475	1.03076	1.00763	1.0202	1.01177	1.02316	1.00969	1.00697	0.994572	1.0211	0.992022	0.992118	0.996711	1.03754	0.973473	0.998517	1.00567	0.996085	0.983301
1.73333	0.987519	1.02036	1.00745	0.986859	0.923736	1.01995	1.00809	1.00126	1.04143	0.992	0.994087	1.0334	1.00327	1.02655	0.980584	1.0147	0.976606	0.99129	0.987062	1.01611	1.00574	1.0116	1.00855	1.00906	0.988606	1.01874	1.00814	0.946733	1.00957	1.01384	1.0308	1.02579	1.00995	1.01176	1.00365	1.01547	1.00607	1.00693	1.00071	1.00604	0.991951	1.01044	1.00777	1.032	1.00463	1.0248	1.02227	1.03173	1.01051
1.8	0.991431	1.0083	0.998787	0.9889	0.921192	1.01354	0.989909	1.01608	1.03986	1.00089	0.996222	1.01811	1.02815	1.02615	0.969766	1.00512	1.00534	0.979453	0.993313	0.995519	1.00945	1.00456	1.00011	1.01547	0.991843	1.00701	1.01006	0.944806	1.00568	1.0216	1.01903	1.02621	1.01849	1.001	1.00962	1.02739	1.00626	1.02049	0.997451	1.0311	1.03225	1.01503	1.00776	1.02847	0.9985	0.986644	1.01027	1.00681	0.999711
1.86667	1.00086	1.01941	1.00951	0.986347	0.895548	1.01919	0.990861	1.00081	1.02976	0.986765	0.991748	1.03078	1.02193	1.04051	0.995332	1.0228	1.04096	1.01394	0.998271	1.04516	1.02418	0.995575	0.997331	1.01716	0.990928	1.01868	1.01201	0.934315	1.0067	0.998302	1.03189	1.04564	1.01759	1.00815	1.01347	1.02744	1.01653	1.01228	0.992972	1.0146	0.992508	1.02864	1.0044	1.0227	0.999828	1.04393	1.01075	1.00387	1.00503
1.93333	1.00934	1.02623	1.00407	0.979045	0.898458	1.01535	0.995922	1.00409	1.02552	0.984269	1.00049	1.02194	1.012	1.02948	0.983026	1.03552	1.02894	1.01906	0.998613	1.0188	1.00852	1.00046	1.01443	1.02141	0.990548	1.03108	1.02459	0.948534	1.00566	1.02812	1.00779	1.02657	1.01571	1.01068	1.01657	1.01749	1.01934	1.01879	1.00571	1.01872	1.00454	1.03117	1.0057	1.05648	1.00685	0.979592	1.00495	1.00351	1.0041
2	1.00506	1.02905	1.00345	0.989669	0.896782	1.02015	1.00067	1.00422	1.04424	0.993541	1.00299	1.02281	1.01129	1.03514	1.00276	1.03411	0.98732	0.989878	1.00077	1.00683	1.0271	1.00716	1.00891	1.02564	0.973112	1.0313	1.01614	0.895816	0.999158	1.00983	1.03351	1.02464	1.02393	1.00802	1.0206	1.02297	1.02252	1.0304	1.01819	1.03388	0.992755	1.0002	1.03081	1.02207	1.02706	1.01315	1.01042	1.01578	0.993426
2.06667	1.01075	1.04345	1.0239	1.00226	0.883332	1.03353	0.994908	1.00967	1.03125	0.997261	1.02105	1.02169	1.00957	1.0318	0.975773	1.03714	0.989439	1.02245	1.01955	1.03326	1.02419	0.988564	1.02038	1.00833	1.0075	1.04652	1.00605	0.959885	1.01489	1.01653	1.01494	1.01044	1.0162	1.0033	1.02838	1.03277	1.0205	1.01266	0.999043	1.02746	0.991422	1.0202	1.0168	1.02134	1.00949	0.971189	1.00923	1.01125	1.00051
2.13333	1.00978	1.03393	1.01338	0.976808	0.908932	1.03314	0.994209	1.01891	1.03113	0.996274	1.0113	1.01844	1.02014	1.0257	1.00814	1.02349	1.03464	0.979485	0.978771	0.998732	0.998903	0.979217	1.01104	1.02363	0.992426	1.02829	1.02788	0.935004	1.01584	1.01941	1.04516	1.02845	1.02543	1.00697	1.042	1.01661	1.01917	1.02691	1.01757	1.02724	1.00874	1.02652	1.02096	1.0406	1.01184	1.05892	1.03158	1.03721	1.00758
2.2	1.00188	1.01684	1.02209	1.0109	0.927016	1.03093	1.02557	1.02466	1.05108	1.00916	1.01939	1.04361	1.0118	1.03636	0.997618	1.02456	1.01294	1.01437	0.993422	1.03207	1.0104	1.0277	1.01954	1.02334	0.978422	1.02178	1.01775	0.931739	1.02699	1.03894	1.0494	1.0407	1.02293	1.01595	1.02539	1.03093	1.02164	1.00892	0.996054	1.03168	1.03562	1.01984	1.01022	1.01664	1.01013	0.978569	1.01472	1.00918	1.00777
2.26667	1.01773	1.01983	1.03106	0.998914	0.900691	1.03576	1.01434	1.00718	1.03015	1.01463	1.01195	1.01055	1.01406	1.03452	0.987148	1.022	1.01686	1.02026	0.986181	1.02313	1.01123	0.997538	1.01594	1.02964	0.999588	1.02959	1.02815	0.957224	1.02398	1.03111	1.03944	1.02905	1.02556	1.01361	1.03415	1.01709	1.02472	1.0297	1.01521	1.01911	0.997221	1.01198	1.02155	1.0418	1.0051	1.04061	1.01001	1.02322	1.01375
2.33333	1.01489	1.02927	1.02811	0.989157	0.923377	1.03983	1.01002	1.01027	1.033	1.01237	1.00783	1.00935	1.03135	1.05324	1.01505	1.03489	1.0316	1.02051	0.999497	1.0244	1.00953	1.01503	1.01103	1.03578	1.02361	1.0469	1.01654	0.93505	1.013	1.03744	1.04665	1.03282	1.01701	1.00072	1.01993	1.01538	1.01744	1.01987	1.01243	0.995013	1.00742	1.03397	1.01702	1.02403	1.02398	0.982879	1.02712	1.026	1.0115
2.4	1.01249	1.0213	1.02528	0.995671	0.897849	1.03662	0.995051	1.01144	1.04752	1.00195	1.02322	1.01817	1.01274	1.03897	1.00705	1.04461	1.01088	0.99678	1.0019	1.03212	1.02538	1.02541	1.01453	1.02952	0.991138	1.0366	1.02889	0.947507	1.02534	1.02914	1.0563	1.0416	1.0423	1.03716	1.04603	1.03724	1.04536	1.03957	1.02615	1.05513	1.00917	1.03311	1.02777	1.05638	1.02002	1.02454	1.02793	1.00881	1.01237
2.46667	1.0097	1.02333	1.02676	0.994432	0.914301	1.04387	1.02855	1.01852	1.04404	1.00935	1.02282	1.02471	1.01234	1.05189	1.03156	1.05331	1.03151	1.04064	1.01473	1.05187	1.04553	1.01909	1.02077	1.03107	1.03523	1.05263	1.0402	0.958343	1.04263	1.03278	1.05111	1.0191	1.03453	1.01841	1.02385	1.02727	1.01831	1.01674	1.03125	1.02581	0.996775	1.02972	1.03141	1.03208	1.00392	1.02046	1.02196	1.02111	1.01908
2.53333	1.01794	1.03374	1.03122	1.00801	0.926081	1.03565	1.02426	1.01423	1.04229	1.00951	1.02216	1.02318	1.00871	1.04485	1.01062	1.04471	1.02263	0.996656	1.00784	1.02479	1.02503	1.01447	1.01729	1.03298	1.02863	1.04068	1.01849	0.925898	1.027	1.0335	1.04538	1.03381	1.02641	1.02218	1.03212	1.03286	1.03287	1.02531	1.00996	1.0158	1.00474	1.03129	1.01027	1.0348	0.999793	1.01252	1.01083	1.01055	1.00066
2.6	1.01026	1.03171	1.0445	0.984451	0.906642	1.05538	1.01817	1.01345	1.0319	1.00991	1.0195	1.04268	1.0295	1.04202	0.991243	1.03545	1.04203	1.01364	0.999417	1.0208	1.01473	0.978958	1.0114	1.01885	0.985166	1.03085	1.02005	0.959846	1.00729	1.03499	1.04267	1.03027	1.03236	1.01181	1.03208	1.01696	1.00881	1.01889	1.00829	1.03815	1.0157	1.02291	1.03015	1.03112	1.00758	1.02666	1.03429	1.02247	0.986813
2.66667	1.02162	1.04298	1.05055	1.00118	0.947782	1.06068	1.0032	1.02976	1.05216	1.01153	1.02316	1.05025	1.03556	1.04334	1.00927	1.04909	1.00673	1.0054	1.00192	1.02571	1.02743	1.02364	1.02315	1.04506	1.0057	1.04529	1.03406	0.917401	1.02463	1.06043	1.05572	1.03253	1.03356	1.03481	1.03773	1.03527	1.03454	1.03632	1.01618	1.05201	0.983902	1.02573	1.03535	1.02627	1.01163	1.03862	1.04399	1.01398	1.02269
2.73333	1.0198	1.05556	1.03646	1.00103	0.928802	1.06319	1.01462	1.02568	1.04656	1.02111	1.02234	1.04091	1.01858	1.03694	1.00841	1.0539	1.05443	1.01379	0.997838	1.03627	1.01749	1.02306	1.01477	1.0397	1.00754	1.03049	1.04336	0.927454	1.02646	1.03693	1.06599	1.05583	1.03392	1.04318	1.06983	1.04984	1.02152	1.02763	1.01542	1.03824	1.01271	1.05463	1.01637	1.03945	1.00959	0.99804	1.03804	1.01908	1.01861
2.8	1.02946	1.0381	1.0465	0.987922	0.939349	1.06482	1.02513	1.0189	1.04937	1.02211	1.00954	1.03038	1.05553	1.05811	1.02061	1.05974	1.04909	0.980024	1.02928	1.04209	1.01778	1.01772	1.02153	1.03801	1.01685	1.02367	1.02786	0.904035	1.02529	1.04263	1.07324	1.03995	1.03348	1.0302	1.01425	1.0222	1.03661	1.02388	1.01649	1.01852	0.990535	1.0319	1.02145	1.02452	1.00724	0.984935	1.01201	1.01929	1.02643
2.86667	1.02541	1.03628	1.0517	1.01829	0.939093	1.06871	1.01597	1.02408	1.0485	1.02376	1.03178	1.05574	1.02123	1.05275	1.01212	1.04073	1.04974	1.01651	1.01787	1.01944	1.03373	1.01943	1.03438	1.04389	1.01536	1.04401	1.02005	0.931084	1.03091	1.02855	1.0703	1.05806	1.03642	1.04242	1.059	1.03495	1.03164	1.01706	1.01532	1.02488	1.04001	1.01968	1.03131	1.02862	1.01015	1.01304	1.03066	1.02086	1.02585
2.93333	1.03005	1.06003	1.04655	1.00194	0.922652	1.07027	1.00765	1.01986	1.057	1.02475	1.03076	1.04616	1.05334	1.0548	1.01121	1.05112	1.02764	0.997187	1.01487	1.05033	1.02029	1.01496	1.03666	1.05024	1.01623	1.04494	1.03693	0.949408	1.03354	1.04888	1.07731	1.05793	1.02923	1.04141	1.04904	1.03522	1.01684	1.03085	1.03127	1.02392	1.01211	1.0399	1.02274	1.04017	1.03621	1.00848	1.03414	1.03828	1.02375
3	1.03139	1.05452	1.05498	1.05506	0.916907	1.05726	1.01625	1.01192	1.05387	1.01725	1.02591	1.01222	1.04232	1.0509	1.00251	1.05933	1.00227	0.998645	1.01572	1.04507	1.02702	1.03295	1.03022	1.0447	1.03552	1.05801	1.04076	0.954005	1.0453	1.05728	1.08389	1.04346	1.04086	1.05147	1.04856	1.04142	1.02903	1.02618	1.0231	1.02837	1.01266	1.0531	1.03068	1.02683	1.0152	1.00788	1.0291	1.01105	1.04761
3.06667	1.02891	1.04991	1.0533	1.01774	0.94729	1.06613	1.02969	1.00334	1.05494	1.01625	1.02186	1.02665	1.02313	1.05862	0.998176	1.05536	1.03562	0.994544	1.03167	1.04847	1.04029	1.03494	1.04319	1.04085	1.07346	1.05979	1.03379	0.927249	1.03017	1.05091	1.03753	1.05205	1.04853	1.05188	1.04914	1.04507	1.03681	1.04872	1.03897	1.02845	1.0509	1.03791	1.05007	1.04931	1.01663	1.03075	1.05571	1.02255	1.03441
3.13333	1.014	1.05434	1.03697	0.987111	0.956321	1.06201	1.03231	1.03749	1.05514	1.02876	1.04218	1.03633	1.0313	1.06583	1.03699	1.05551	1.06839	1.02097	1.00809	1.0453	1.04145	1.03592	1.02878	1.03597	1.01528	1.05393	1.04416	0.908387	1.04413	1.03464	1.05717	1.05948	1.03818	1.04514	1.04779	1.04304	1.03842	1.02992	1.01802	1.03613	1.04721	1.01395	1.02618	1.04014	1.0156	1.0595	1.03667	0.998158	1.02998
3.2	1.02257	1.05544	1.04551	1.02979	0.942285	1.07296	1.02022	1.03103	1.07292	1.02555	1.04462	1.05086	1.04234	1.05773	1.03529	1.05536	1.0643	0.996351	1.03094	1.0433	1.03696	1.03638	1.03057	1.04546	1.00583	1.05006	1.04261	0.930236	1.02773	1.05468	1.06232	1.03928	1.04348	1.05011	1.06361	1.04656	1.02688	1.02444	1.02942	1.0327	1.03783	1.04909	1.05139	1.0446	1.02623	1.06275	1.03039	1.0075	1.0265
3.26667	1.02485	1.05737	1.04623	0.99082	0.948225	1.07992	1.03225	1.02815	1.06706	1.0249	1.03781	1.03733	1.04989	1.05347	1.02869	1.04014	1.02373	0.983153	1.00649	1.03755	1.02652	1.01257	1.02939	1.03674	1.02258	1.04017	1.03858	0.927884	1.03931	1.05674	1.06149	1.06733	1.03779	1.04503	1.04611	1.05522	1.0404	1.02881	1.02735	1.01216	1.02619	1.01959	1.04439	1.03694	1.04165	0.994388	1.03643	1.00725	1.02479
3.33333	1.02001	1.04613	1.04532	0.994506	0.932623	1.07933	1.02002	1.02527	1.07604	1.01862	1.03512	1.06187	1.03506	1.06226	1.01857	1.06539	1.04367	0.999618	1.01364	1.04428	1.03844	1.03481	1.04089	1.04744	1.03838	1.07517	1.06361	0.924779	1.03736	1.04973	1.07395	1.05497	1.03481	1.04401	1.05095	1.03027	1.03632	1.03522	1.02017	1.01936	1.02896	1.01529	1.01688	1.02386	1.00472	1.02365	1.02948	1.0284	1.03083
3.4	1.03571	1.06472	1.06332	1.02927	0.938492	1.07023	1.03945	1.01986	1.07343	1.01966	1.05019	1.05593	1.02521	1.05345	1.01472	1.0443	1.06518	0.999909	0.999197	1.05635	1.0061	1.01643	1.03914	1.0523	0.990948	1.0417	1.05497	0.926778	1.04816	1.06121	1.07509	1.06736	1.0532	1.04455	1.05311	1.05114	1.03673	1.03154	1.04016	1.03856	1.04291	1.05314	1.05492	1.04701	1.04113	1.04605	1.0583	1.01284	1.02151
3.46667	1.02453	1.04804	1.05018	1.00723	0.954324	1.07783	1.03195	1.02587	1.04755	1.02599	1.0465	1.03641	1.02307	1.06183	1.01143	1.05521	1.04919	0.991971	1.02985	1.04798	1.01914	1.02264	1.04012	1.05474	0.99894	1.05088	1.03703	0.930514	1.05212	1.03829	1.06464	1.06192	1.049	1.0679	1.02946	1.06129	1.03628	1.04316	1.03567	1.05376	1.06326	1.04223	1.03854	1.05166	1.03062	1.04056	1.04754	1.02403	1.03966
3.53333	1.02556	1.05865	1.05088	1.01027	0.935018	1.07712	1.03767	1.03561	1.06513	1.02758	1.03306	1.05196	1.05331	1.05593	1.01912	1.05606	1.02019	0.990293	1.02838	1.05122	1.03456	1.02468	1.04332	1.04467	0.976447	1.05334	1.04705	0.918971	1.03528	1.04	1.06753	1.06895	1.02897	1.04098	1.04486	1.04201	1.02773	1.03576	1.03107	1.02901	1.02825	1.03102	1.0367	1.05239	1.02298	1.00657	1.04988	1.03347	1.04055
3.6	1.03432	1.07477	1.04339	1.00633	0.919439	1.07702	1.0395	1.03362	1.05704	1.02676	1.03436	1.04424	1.04455	1.05652	1.04166	1.04169	1.03696	1.00928	1.0062	1.01921	1.01276	1.01561	1.04063	1.04723	1.02317	1.0303	1.03344	0.908963	1.04074	1.04513	1.06944	1.06438	1.05053	1.04497	1.05595	1.05995	1.03189	1.03334	1.02671	1.03174	1.03056	1.01882	1.02373	1.01777	1.02316	1.06305	1.04945	1.02025	1.01208
3.66667	1.02133	1.06255	1.04915	1.01558	0.940603	1.09198	1.02552	1.0168	1.07042	1.03203	1.02926	1.05175	1.06336	1.05915	1.00354	1.04502	1.05831	0.981604	1.02262	1.03823	1.0268	1.00627	1.04841	1.05027	1.00214	1.04398	1.04438	0.937838	1.04655	1.05926	1.09385	1.05812	1.03076	1.04752	1.03005	1.03927	1.04135	1.02293	1.03389	1.01542	1.00573	1.0367	1.04488	1.04167	1.02585	1.03966	1.02503	1.02039	1.02628
3.73333	1.02561	1.06052	1.04645	1.01965	0.936462	1.08965	1.01548	1.04617	1.08366	1.03603	1.04201	1.03271	1.05378	1.0636	1.03891	1.06366	1.0556	0.986808	1.02641	1.04506	1.03161	1.0612	1.03963	1.05834	1.00684	1.05178	1.04794	0.933057	1.03472	1.03995	1.05913	1.04704	1.03531	1.06032	1.04854	1.05014	1.03923	1.03433	1.03732	1.04263	1.03871	1.04439	1.04973	1.04377	1.00889	1.01987	1.04023	1.0244	1.00829
3.8	1.02816	1.06169	1.03752	1.03657	0.937955	1.08015	1.03278	1.0265	1.07061	1.02378	1.0422	1.04623	1.03224	1.05854	1.04267	1.05132	1.03884	0.988518	1.01907	1.04797	1.07304	1.03639	1.04316	1.05503	1.0064	1.02106	1.05802	0.915572	1.03592	1.04365	1.08343	1.05834	1.03909	1.04876	1.06616	1.04486	1.02175	1.02663	1.03794	1.02732	1.02995	1.01771	1.03397	1.02937	1.03239	1.03541	1.0353	1.01248	1.04072
3.86667	1.03072	1.0613	1.05066	1.00621	0.949221	1.09038	1.02334	1.02503	1.06632	1.03032	1.02476	1.07859	1.05969	1.06922	1.0121	1.07203	1.04796	0.995503	1.0121	1.03957	1.05642	1.03541	1.04957	1.03678	1.04314	1.05296	1.04827	0.956813	1.0355	1.05974	1.07379	1.05295	1.03842	1.03524	1.07126	1.04966	1.03313	1.03709	1.04331	1.02967	1.05151	1.03814	1.04471	1.0359	1.0392	1.04137	1.05019	1.03238	1.02227
3.93333	1.03346	1.05191	1.05263	1.01311	0.917526	1.08237	1.00651	1.0288	1.05375	1.02724	1.03018	1.01298	1.04389	1.06114	1.03475	1.0663	1.07237	1.00266	1.03148	1.03823	1.04937	1.019	1.05211	1.03219	1.05735	1.04087	1.04156	0.933878	1.03354	1.06202	1.06674	1.0559	1.03908	1.0339	1.0446	1.04359	1.0477	1.03702	1.04488	1.03736	1.031	1.05412	1.05084	1.04827	1.03859	1.00742	1.04966	1.02762	1.01746
4	1.04498	1.06911	1.06216	1.03652	0.950044	1.10944	1.0581	1.06832	1.06806	1.0476	1.06494	1.06024	1.06006	1.06868	1.03411	1.07141	1.05135	1.01798	1.01198	1.06709	1.0342	1.02157	1.03422	1.05876	1.01852	1.04926	1.03795	0.945263	1.02991	1.05267	1.09684	1.06488	1.05096	1.03969	1.03528	1.05665	1.04519	1.03693	1.03346	1.01414	1.03495	1.04734	1.06481	1.03954	1.03326	1.05635	1.0466	1.01728	1.03545
4.06667	1.03018	1.06993	1.05289	1.01785	0.935433	1.10033	1.02589	1.02584	1.07069	1.03511	1.05358	1.06259	1.05065	1.07165	1.01599	1.05673	1.08093	1.01104	1.01594	1.05673	1.03728	1.05087	1.04948	1.05482	1.03216	1.05213	1.05771	0.923474	1.0489	1.05752	1.07601	1.07543	1.04506	1.06862	1.07967	1.05507	1.03866	1.03191	1.02625	1.01946	1.0511	1.02319	1.0374	1.04	1.0295	1.03322	1.04713	1.02149	1.03481
4.13333	1.02967	1.06447	1.05379	1.0255	0.932618	1.09287	1.03556	1.04873	1.0656	1.02876	1.04984	1.05305	1.04338	1.06766	1.02832	1.05963	1.06652	0.998411	1.03066	1.06475	1.03684	1.04403	1.05607	1.05986	1.0284	1.05006	1.04668	0.923679	1.04747	1.06136	1.10001	1.06909	1.04384	1.05687	1.06551	1.05976	1.0266	1.04299	1.04447	1.02249	1.05674	1.02917	1.03992	1.03042	1.02764	1.04009	1.04084	1.02514	1.04202
4.2	1.03319	1.07555	1.0604	1.02678	0.943866	1.09187	1.05224	1.06309	1.06243	1.04896	1.06349	1.08516	1.07237	1.06909	1.03728	1.05822	1.03757	1.02133	1.02274	1.04218	1.02538	1.02512	1.04961	1.04803	1.01249	1.03303	1.04721	0.911023	1.04516	1.05409	1.09013	1.0739	1.05818	1.06441	1.07312	1.08082	1.05926	1.04658	1.04085	1.03891	1.04948	1.06155	1.04212	1.03808	1.03531	1.03701	1.06475	1.02209	1.03991
4.26667	1.03665	1.07432	1.0552	0.991752	0.928409	1.08949	1.03865	1.03624	1.0599	1.04224	1.04706	1.06621	1.03845	1.0595	1.02935	1.06486	1.04688	1.01005	1.02098	1.06945	1.03155	1.05085	1.07038	1.06237	1.03898	1.08363	1.06791	0.964475	1.06651	1.06521	1.10626	1.07565	1.05417	1.05881	1.05852	1.05856	1.04386	1.04414	1.04316	1.02412	1.04999	1.01852	1.05626	1.04919	1.04246	1.0575	1.04418	1.00952	1.03727
4.33333	1.03603	1.07894	1.05208	1.03135	0.928464	1.08969	1.02477	1.03516	1.07129	1.03063	1.04785	1.03927	1.05842	1.06829	1.01599	1.06419	1.05435	0.989088	1.0139	1.06125	1.04015	1.03486	1.04826	1.04978	1.03332	1.03693	1.06052	0.88814	1.03773	1.04509	1.0736	1.04655	1.05143	1.02942	1.05086	1.05441	1.0613	1.04352	1.03943	1.03325	1.06644	1.03788	1.05504	1.04136	1.02851	1.0671	1.05386	1.0194	1.05271
4.4	1.02402	1.05622	1.06019	1.02166	0.926827	1.10383	1.05218	1.06059	1.07323	1.02989	1.06233	1.04597	1.06217	1.07356	1.07	1.06408	1.03629	1.00037	1.02297	1.07834	1.04714	1.03193	1.06109	1.05866	1.04326	1.06774	1.06102	0.946528	1.04846	1.0628	1.07876	1.07537	1.05594	1.03349	1.07678	1.06976	1.06796	1.0475	1.05456	1.05729	1.05946	1.02506	1.06194	1.04682	1.04193	1.04267	1.05074	1.02314	1.0399
4.46667	1.02842	1.06645	1.0663	1.01138	0.909457	1.09821	1.0275	1.03614	1.07153	1.02876	1.04992	1.07741	1.05906	1.06908	1.02154	1.05046	1.04023	1.02929	1.02284	1.04432	1.0552	1.03468	1.06182	1.05798	1.05642	1.04751	1.06522	0.914288	1.04678	1.06046	1.0927	1.07569	1.05809	1.04305	1.07411	1.06923	1.05519	1.04666	1.04633	1.03654	1.0566	1.05035	1.06093	1.05315	1.05252	1.01451	1.0533	1.03829	1.05634
4.53333	1.02456	1.08069	1.0429	1.01572	0.926811	1.0984	1.02202	1.02412	1.05193	1.03513	1.04283	1.04	1.07129	1.0767	1.03207	1.06764	1.03714	1.0033	1.02707	1.0645	1.05338	1.05381	1.06553	1.06697	1.01394	1.05983	1.05479	0.924162	1.05794	1.06592	1.09081	1.08552	1.06623	1.05548	1.06549	1.07303	1.06087	1.04808	1.04502	1.04758	1.04047	1.04087	1.05116	1.04625	1.0391	1.04605	1.03615	1.02443	1.04766
4.6	1.01776	1.06642	1.05257	1.0032	0.910579	1.09142	1.03091	1.0393	1.06907	1.03554	1.03796	1.06175	1.05358	1.05349	1.02622	1.05164	1.03508	1.01181	1.00188	1.04765	1.02462	1.02848	1.05317	1.04806	1.04782	1.01836	1.04857	0.893313	1.04225	1.04973	1.09898	1.07943	1.05909	1.05229	1.05716	1.07197	1.07005	1.05658	1.04617	1.0401	1.0324	1.03917	1.0481	1.04651	1.03823	1.03304	1.06308	1.02749	1.0546
4.66667	1.02245	1.07231	1.05407	0.998481	0.914263	1.10123	1.03105	1.0363	1.06211	1.03329	1.03003	1.08044	1.06164	1.06949	1.04059	1.08251	1.06694	0.984034	1.00921	1.03842	1.04109	1.04835	1.0516	1.05586	1.04492	1.04065	1.05471	0.91103	1.0475	1.06554	1.08696	1.08426	1.05046	1.04082	1.06753	1.06262	1.03913	1.04364	1.04323	1.03594	1.0613	1.03099	1.04737	1.04006	1.02717	1.01802	1.05328	1.02852	1.04588
4.73333	1.02178	1.07937	1.05102	1.03656	0.903297	1.09813	1.01861	1.03872	1.07576	1.05336	1.03817	1.0385	1.04528	1.07316	1.03021	1.05562	1.07671	0.994052	1.03217	1.05103	1.03169	1.03896	1.05811	1.05838	1.04342	1.05939	1.05122	0.910963	1.03354	1.04941	1.08846	1.0592	1.03893	1.03637	1.04334	1.05354	1.03697	1.04388	1.03408	1.02871	1.06097	1.02569	1.04555	1.03018	1.02032	1.04227	1.05205	1.02416	1.04193
4.8	1.02333	1.06612	1.03958	0.981519	0.912709	1.09365	1.03652	1.03232	1.0651	1.03023	1.04234	1.04446	1.05653	1.06267	1.03251	1.06714	1.05176	0.984398	1.01321	1.04478	1.02244	1.00535	1.0552	1.05963	0.997057	1.05675	1.04614	0.909241	1.04365	1.06714	1.078	1.06606	1.05148	1.0521	1.07943	1.07122	1.0582	1.03975	1.04585	1.02672	1.07433	1.04619	1.04655	1.0333	1.02765	1.04276	1.03737	1.01709	1.04991
4.86667	1.02913	1.05749	1.06594	1.01647	0.912621	1.10486	1.03246	1.04492	1.07194	1.0518	1.06696	1.07315	1.07416	1.07632	1.05526	1.08072	1.04912	1.00583	1.00923	1.05285	1.0466	1.03862	1.07674	1.06775	1.06966	1.04962	1.05143	0.94913	1.06254	1.06053	1.08662	1.09478	1.05114	1.07429	1.08622	1.06557	1.03805	1.04767	1.05221	1.02814	1.05732	1.04235	1.04414	1.03581	1.04813	1.06135	1.05695	1.0325	1.02835
4.93333	1.0414	1.08474	1.05978	1.00991	0.900918	1.11867	1.04908	1.05496	1.07666	1.06476	1.05648	1.05942	1.055	1.07457	1.0557	1.07392	1.08245	1.00598	1.0347	1.0473	1.03189	1.06054	1.05765	1.06877	1.052	1.04213	1.0616	0.931912	1.06125	1.0636	1.08542	1.06928	1.05298	1.04838	1.06133	1.06032	1.04161	1.03275	1.03886	1.02424	1.04214	1.02139	1.04284	1.02872	1.02172	1.01868	1.05343	1.04379	1.02896
5	1.03346	1.04891	1.04786	0.998728	0.902329	1.12236	1.04936	1.05575	1.07286	1.04893	1.06121	1.04886	1.0787	1.06447	1.02365	1.06583	1.02191	0.988181	1.0153	1.05721	1.04353	1.03109	1.06894	1.06721	1.04512	1.05206	1.05266	0.934117	1.05995	1.06632	1.09269	1.07577	1.059	1.06935	1.06218	1.08521	1.06213	1.03513	1.04471	1.04184	1.04829	1.04871	1.06193	1.03345	1.03563	1.05591	1.05974	1.03166	1.03446
5.06667	1.04664	1.06746	1.05533	1.04014	0.931181	1.11097	1.05105	1.03995	1.07979	1.05078	1.06012	1.05523	1.04934	1.06549	1.0456	1.09338	1.07816	0.991901	1.0218	1.05961	1.03416	1.04565	1.05917	1.06064	1.01972	1.05048	1.07731	0.924209	1.04241	1.07131	1.1082	1.09035	1.04904	1.04998	1.08502	1.05974	1.03728	1.03229	1.03476	1.01184	1.06557	1.05227	1.03937	1.03175	1.01855	1.05289	1.06132	1.0269	1.03655
5.13333	1.03434	1.07508	1.05542	0.964683	0.889763	1.10647	1.02971	1.04803	1.06784	1.03238	1.04504	1.03975	1.04076	1.06512	1.03825	1.06962	1.04761	1.02545	1.00775	1.04657	1.04822	1.03626	1.06611	1.0487	1.05773	1.03373	1.06155	0.937865	1.06137	1.05655	1.07663	1.0673	1.0556	1.03937	1.06615	1.06784	1.05163	1.04165	1.03969	1.02079	1.08469	1.04175	1.03521	1.02454	1.0165	1.01879	1.04238	1.02658	1.04234
5.2	1.03262	1.07998	1.05506	1.0042	0.883802	1.11003	1.01671	1.02867	1.06367	1.03579	1.05529	1.06998	1.07808	1.06956	1.05731	1.0805	1.05096	1.01993	1.02381	1.05328	1.03565	1.04738	1.0689	1.04716	1.02573	1.04362	1.05493	0.940501	1.04741	1.04469	1.08812	1.0785	1.05561	1.03596	1.06293	1.05149	1.05138	1.0424	1.04788	1.03011	1.04232	1.04289	1.04776	1.0343	1.04417	1.07338	1.04368	1.0082	1.05287
5.26667	1.03849	1.07125	1.06055	1.00955	0.909861	1.1174	1.05519	1.03804	1.08483	1.05837	1.05891	1.07956	1.07621	1.08439	1.05526	1.08338	1.06202	0.999805	1.03779	1.06903	1.05147	1.06223	1.09337	1.05365	1.0518	1.05421	1.07659	0.915679	1.0553	1.04932	1.09407	1.08061	1.05376	1.04826	1.06251	1.05589	1.03307	1.049	1.04846	1.01991	1.03866	1.05296	1.06673	1.04116	1.03225	1.04155	1.06112	1.00942	1.04041
5.33333	1.03427	1.07323	1.06256	1.03038	0.918704	1.11922	1.05299	1.04713	1.06305	1.06168	1.06967	1.06263	1.07376	1.07174	1.0565	1.06235	1.052	1.00293	1.01942	1.04275	1.04	1.03629	1.0812	1.07039	1.04466	1.07355	1.05839	0.938077	1.04534	1.0636	1.08941	1.0878	1.06486	1.03938	1.07129	1.08651	1.05729	1.05597	1.07121	1.0429	1.0599	1.06395	1.07955	1.0612	1.04485	1.05743	1.09029	1.03981	1.06501
5.4	1.03917	1.07809	1.06317	1.01264	0.874604	1.10977	1.03508	1.04133	1.06891	1.05925	1.07452	1.0624	1.06878	1.07498	1.05376	1.08166	1.09279	1.02285	1.01558	1.04882	1.04295	1.03071	1.07374	1.06195	1.05033	1.0529	1.07195	0.928342	1.05839	1.0615	1.08759	1.07402	1.06193	1.06212	1.07953	1.07988	1.0633	1.04732	1.04946	1.02955	1.07503	1.03341	1.04639	1.03182	1.02583	1.05503	1.05419	1.02994	1.06945
5.46667	1.04701	1.08611	1.07412	1.036	0.9109	1.11011	1.01857	1.03837	1.05958	1.05422	1.04744	1.07401	1.06702	1.05802	1.04297	1.07452	1.0603	0.984605	1.01497	1.04861	1.02818	1.01582	1.07808	1.06439	1.03667	1.05373	1.06742	0.947667	1.06004	1.05606	1.08884	1.08215	1.04891	1.04324	1.0744	1.07429	1.04236	1.0325	1.03623	1.0194	1.04257	1.02746	1.04033	1.02427	0.993163	1.02369	1.05365	1.00296	1.02705
5.53333	1.03988	1.06985	1.05705	1.00528	0.906101	1.11637	1.05825	1.05493	1.07132	1.04234	1.05802	1.06739	1.07598	1.07447	1.04339	1.08434	1.05607	1.00625	1.03013	1.06671	1.04589	1.03485	1.06939	1.06238	1.03999	1.03641	1.06694	0.882922	1.04583	1.0523	1.07391	1.08207	1.06318	1.03924	1.05128	1.0714	1.06384	1.04764	1.04812	1.01854	1.06342	1.05328	1.05844	1.04118	1.01993	1.02056	1.0683	1.01471	1.06016
5.6	1.03471	1.07732	1.06786	1.01848	0.878167	1.10961	1.04035	1.02885	1.08765	1.03963	1.0701	1.08939	1.05512	1.07303	1.03924	1.07298	1.05086	0.969947	1.01965	1.06056	1.04449	1.05496	1.06858	1.06452	1.05381	1.06332	1.05367	0.946581	1.05106	1.07214	1.08636	1.08955	1.06309	1.04732	1.08406	1.06887	1.05973	1.05478	1.0438	1.0355	1.06434	1.05258	1.04253	1.04205	1.05283	1.04406	1.04779	1.01657	1.0474
5.66667	1.03383	1.07406	1.0678	0.980262	0.903236	1.10969	1.02641	1.04803	1.08577	1.04929	1.05607	1.08042	1.04944	1.07891	1.06497	1.06741	1.03815	1.00049	1.01697	1.0503	1.05633	1.04672	1.07069	1.05928	1.0517	1.04081	1.05149	0.922123	1.03674	1.06782	1.08616	1.0904	1.05193	1.03576	1.05929	1.072	1.04434	1.0374	1.04118	1.01192	1.0445	1.06351	1.03574	1.03022	1.03849	1.02135	1.06211	1.02134	1.0759
5.73333	1.05424	1.10563	1.06113	0.99884	0.879416	1.12101	1.03709	1.04865	1.08111	1.05537	1.06718	1.06389	1.06002	1.0695	1.03878	1.07502	1.06537	1.00317	1.0065	1.07652	1.052	1.04413	1.07722	1.06413	1.03655	1.0576	1.06757	0.929619	1.05	1.05771	1.08276	1.07212	1.06322	1.0474	1.06583	1.0767	1.05771	1.05039	1.04615	1.02921	1.0342	1.05318	1.04699	1.04049	1.01083	1.04245	1.06206	1.01964	1.04669
5.8	1.05019	1.09215	1.06424	1.02906	0.886711	1.11981	1.03233	1.03426	1.05399	1.04238	1.04707	1.04921	1.07204	1.06897	1.04166	1.08686	1.05972	0.989243	1.00349	1.06475	1.05541	1.04509	1.06784	1.05811	1.03608	1.04353	1.05881	0.951799	1.04364	1.05354	1.06377	1.07949	1.06305	1.04037	1.06318	1.08074	1.04532	1.05165	1.05206	1.02702	1.08817	1.05649	1.04429	1.0305	1.01352	1.04834	1.03907	1.01264	1.05691
5.86667	1.04839	1.0801	1.07288	0.994995	0.889062	1.10456	1.03896	1.02955	1.06291	1.04105	1.04092	1.04532	1.04817	1.07672	1.045	1.10189	1.05428	0.987857	1.01991	1.07326	1.06968	1.07417	1.08545	1.05874	1.07716	1.04669	1.06509	0.927348	1.04492	1.06151	1.09053	1.0853	1.06388	1.05537	1.05714	1.07776	1.05799	1.04738	1.05059	1.03631	1.06554	1.01922	1.06137	1.0499	1.03432	1.03272	1.03984	1.02215	1.05296
5.93333	1.04201	1.08976	1.05178	1.00411	0.8755	1.10837	1.0175	1.02213	1.08161	1.04676	1.05683	1.0495	1.08007	1.0671	1.05883	1.06863	1.03646	0.980308	1.01554	1.0599	1.02766	1.03605	1.07596	1.07126	1.04306	1.04108	1.06204	0.933136	1.05993	1.04274	1.0727	1.08139	1.0612	1.0535	1.05107	1.07507	1.05821	1.05078	1.04282	1.02871	1.05237	1.02738	1.02833	1.06067	1.02532	1.02272	1.06074	1.02317	1.0477
6	1.03867	1.08607	1.06852	0.993854	0.85318	1.10753	1.04658	1.05331	1.0833	1.05675	1.05767	1.05564	1.08475	1.07513	1.04736	1.06574	1.0665	0.979738	0.987964	1.04164	1.06644	1.01796	1.07846	1.05584	1.04838	1.05169	1.05629	0.926686	1.05231	1.07112	1.07922	1.09349	1.05769	1.04612	1.06711	1.06714	1.04007	1.03241	1.03638	1.01218	1.03472	1.01121	1.04853	1.04575	0.997849	1.0428	1.06086	1.02476	1.03614
6.06667	1.03542	1.07288	1.05631	1.02409	0.888359	1.118	1.01994	1.05391	1.06101	1.05191	1.05962	1.05794	1.05718	1.08842	1.0524	1.10696	1.06835	1.01299	1.04223	1.07394	1.06761	1.07054	1.08342	1.06454	1.06486	1.07161	1.06985	0.916069	1.04975	1.08082	1.06857	1.07434	1.05607	1.04747	1.06514	1.06404	1.05016	1.04557	1.0566	1.03363	1.03973	1.03996	1.04207	1.03423	1.02388	1.05964	1.05658	1.03812	1.05431
6.13333	1.03431	1.06901	1.07096	0.999949	0.895554	1.11988	1.03741	1.03278	1.07572	1.05487	1.06608	1.03314	1.06959	1.07456	1.04498	1.07805	1.09773	0.997032	1.00928	1.03427	1.03674	1.05369	1.07217	1.06441	1.0423	1.04437	1.06248	0.91854	1.05867	1.06246	1.08724	1.08361	1.06654	1.05175	1.05829	1.06523	1.05822	1.04064	1.05006	1.02784	1.09787	1.04805	1.04587	1.0156	1.03803	1.05897	1.05698	1.01881	1.02993
6.2	1.04128	1.06953	1.05899	1.0161	0.864778	1.10264	1.0152	1.03142	1.08507	1.04897	1.06239	1.03245	1.06438	1.07702	1.06059	1.07759	1.02969	0.990708	1.02091	1.06272	1.05687	1.05551	1.07902	1.08282	1.06427	1.04994	1.06417	0.935116	1.06112	1.07469	1.09567	1.10101	1.07118	1.05758	1.0717	1.07368	1.06645	1.04938	1.0506	1.03505	1.05024	1.06787	1.0508	1.03008	1.05581	1.05381	1.04423	1.04392	1.04304
6.26667	1.04409	1.07257	1.06958	1.03128	0.880821	1.12283	1.02718	1.02545	1.06881	1.04824	1.06367	1.08094	1.04416	1.07319	1.0455	1.06719	1.06254	0.974321	1.00496	1.06162	1.05243	1.03836	1.07223	1.07234	1.02887	1.04238	1.0592	0.920049	1.04042	1.06012	1.08706	1.06979	1.06852	1.03308	1.07551	1.06592	1.06029	1.04664	1.05519	1.04003	1.08146	1.07144	1.05271	1.02673	1.04305	1.03539	1.0526	1.03662	1.04101
6.33333	1.03703	1.07423	1.06581	0.99212	0.870679	1.12808	1.03729	1.04471	1.0628	1.048	1.05425	1.07343	1.08301	1.0936	1.06141	1.10802	1.0492	1.00996	1.0391	1.07646	1.07401	1.05605	1.09018	1.06595	1.06168	1.06265	1.06387	0.943151	1.0644	1.08557	1.0834	1.07463	1.06467	1.04001	1.06896	1.08283	1.06108	1.04437	1.0536	1.02238	1.05657	1.07092	1.04837	1.04229	1.03034	1.04715	1.06102	1.02269	1.03327
6.4	1.02916	1.06045	1.06056	0.997833	0.865513	1.10397	1.01188	1.04021	1.05363	1.03497	1.04757	1.05532	1.06961	1.05943	1.04121	1.07316	1.03924	0.989827	1.01022	1.05281	1.04548	1.05761	1.07071	1.06516	1.01995	1.04909	1.0538	0.927355	1.04761	1.06451	1.09078	1.09169	1.0518	1.04738	1.05189	1.07106	1.05546	1.04022	1.05579	1.00928	1.05887	1.06264	1.03726	1.05597	1.00875	1.04626	1.05789	1.02982	1.05638
6.46667	1.05109	1.09233	1.06236	1.0124	0.880086	1.11308	1.00979	1.03219	1.07266	1.0538	1.04474	1.0739	1.05395	1.05999	1.03295	1.07899	1.07103	0.960293	1.01761	1.0594	1.03474	1.01789	1.0808	1.05642	1.02461	1.03555	1.0682	0.919255	1.05825	1.06975	1.08998	1.09435	1.04839	1.05272	1.05736	1.08366	1.03242	1.02562	1.04822	1.01964	1.03416	1.01673	1.02727	1.00998	1.02686	1.02024	1.05693	1.02685	1.04104
6.53333	1.03902	1.08479	1.05715	0.982251	0.847395	1.11673	1.0326	1.04498	1.07778	1.04699	1.05637	1.05138	1.06118	1.05977	1.06634	1.07359	1.08267	0.967706	0.988761	1.05053	1.04332	1.03314	1.08359	1.07137	1.04077	1.03074	1.06241	0.916831	1.04282	1.06974	1.08114	1.10392	1.05782	1.04241	1.07911	1.09132	1.06412	1.04896	1.05778	1.02667	1.06378	1.0693	1.04245	1.01157	1.00948	1.03707	1.05743	1.03639	1.05866
6.6	1.03381	1.07615	1.05722	1.00444	0.860564	1.14195	1.04259	1.04529	1.08566	1.04167	1.06424	1.04884	1.06585	1.04838	1.06067	1.06403	1.04156	0.964116	0.991926	1.03959	1.0148	1.02018	1.07106	1.05045	1.04352	1.0338	1.05263	0.91499	1.03683	1.04934	1.07532	1.06982	1.05448	1.03397	1.05618	1.06578	1.05732	1.04218	1.05092	1.02474	1.07765	1.06126	1.03992	1.02834	1.00023	1.06827	1.05439	1.0382	1.00966
6.66667	1.02826	1.06517	1.06294	0.995652	0.859839	1.12562	1.05427	1.04434	1.06578	1.04942	1.05068	1.06434	1.0673	1.05861	1.03394	1.07739	1.04614	0.980017	0.992935	1.0567	1.0262	1.0358	1.07583	1.0454	1.01551	1.04211	1.05569	0.912659	1.04025	1.05152	1.07616	1.07593	1.06428	1.03391	1.05263	1.06369	1.03409	1.04338	1.05547	1.02668	1.0655	1.03421	1.05423	1.04126	1.02078	1.0429	1.05663	1.01751	1.04709
6.73333	1.02578	1.06347	1.04922	1.00259	0.857339	1.12395	1.03972	1.05106	1.07817	1.06199	1.06715	1.06377	1.06906	1.06555	1.06371	1.07723	1.09326	0.975663	0.998892	1.07925	1.03722	1.03429	1.08591	1.06043	1.02503	1.03966	1.07112	0.912036	1.03837	1.06	1.08634	1.06919	1.05604	1.04704	1.0485	1.06355	1.06952	1.04501	1.0594	1.04269	1.06056	1.02825	1.04836	1.03731	1.01114	1.04526	1.03799	1.02338	1.03929
6.8	1.05919	1.10856	1.06026	1.00706	0.878244	1.121	1.02273	1.05446	1.09508	1.06264	1.07611	1.06657	1.06683	1.07541	1.04839	1.08301	1.07019	0.958265	1.02337	1.07196	1.02867	1.02821	1.09551	1.06519	1.04506	1.05742	1.05502	0.924659	1.04026	1.05326	1.08698	1.07788	1.0553	1.04624	1.07925	1.07092	1.06753	1.03978	1.05188	1.02218	1.03027	1.03713	1.0375	1.03111	1.03062	1.03146	1.07445	1.04084	1.0396
6.86667	1.0404	1.08848	1.05879	0.997386	0.837756	1.13289	1.04299	1.03669	1.07922	1.05213	1.05174	1.08525	1.0821	1.07052	1.0757	1.08211	1.10437	1.00863	1.01831	1.07926	1.04616	1.03057	1.08554	1.05521	1.03504	1.04258	1.05832	0.921467	1.03646	1.05551	1.10804	1.08552	1.06071	1.05302	1.07242	1.07464	1.0388	1.03892	1.05745	1.02439	1.08778	1.06391	1.0297	1.00436	1.00026	1.02356	1.05352	1.01943	1.04127
6.93333	1.05938	1.08524	1.07287	0.993733	0.850615	1.1381	1.02025	1.0423	1.07614	1.04751	1.05667	1.03544	1.04903	1.06293	1.059	1.07075	1.03874	0.953282	1.00571	1.04955	1.03975	1.0207	1.08902	1.06395	1.0674	1.04244	1.08317	0.916195	1.06597	1.07941	1.10909	1.10445	1.06022	1.05738	1.08333	1.07523	1.04955	1.04689	1.05271	1.02393	1.04037	1.03782	1.02558	1.03108	1.01566	1.0154	1.04631	1.03366	1.04511
7	1.03302	1.07588	1.06024	1.00198	0.848137	1.12267	1.03802	1.06081	1.06559	1.04817	1.05399	1.06018	1.07284	1.08189	1.06275	1.1001	1.06448	0.972027	1.00818	1.04971	1.08216	1.05519	1.08812	1.06477	1.04511	1.05522	1.07377	0.9064	1.05039	1.05262	1.09359	1.07944	1.06458	1.04089	1.04989	1.07982	1.05745	1.04987	1.05158	1.02295	1.05039	1.04871	1.04233	1.02304	1.00378	1.0498	1.05653	1.04614	1.03573
7.06667	1.06343	1.09371	1.07502	1.01708	0.84046	1.13026	1.04767	1.0557	1.06813	1.0476	1.05056	1.0657	1.06535	1.07174	1.06095	1.08041	1.07713	0.961712	1.0082	1.06147	1.05669	1.07015	1.08585	1.05475	1.05447	1.05482	1.05369	0.914354	1.05231	1.06063	1.08332	1.0951	1.0749	1.05311	1.0785	1.10272	1.06142	1.04165	1.06951	1.04434	1.05048	1.04913	1.05272	1.03385	1.02033	1.07021	1.05439	1.01999	1.03928
7.13333	1.0429	1.08791	1.06946	1.00847	0.858013	1.12421	1.03301	1.05812	1.08815	1.06433	1.05723	1.09551	1.0764	1.07333	1.06358	1.09475	1.07362	0.991589	1.01169	1.04692	1.06394	1.03694	1.08893	1.06597	1.0388	1.05868	1.0649	0.938832	1.04543	1.05949	1.1051	1.08195	1.05703	1.04593	1.08084	1.08364	1.05228	1.03969	1.05372	1.01744	1.05248	1.0364	1.03315	1.01239	1.00601	1.08461	1.05556	1.0507	1.05112
7.2	1.03633	1.07072	1.06926	0.999763	0.883504	1.14238	1.03163	1.04983	1.11178	1.06578	1.06372	1.08763	1.08228	1.07146	1.05434	1.07484	1.0589	0.974788	0.993892	1.05443	1.06867	1.03565	1.10115	1.06749	1.05816	1.0548	1.06501	0.939785	1.04722	1.07921	1.0796	1.08976	1.06285	1.03719	1.06987	1.08232	1.044	1.04205	1.05577	1.01073	1.03275	1.0323	1.03972	1.02453	1.02526	1.04013	1.06017	1.05303	1.06355
7.26667	1.04033	1.10427	1.07894	1.03192	0.863721	1.14241	1.05148	1.06378	1.08713	1.05812	1.07836	1.0868	1.05211	1.07764	1.04001	1.09364	1.06836	0.978358	1.00001	1.06583	1.06332	1.02617	1.10942	1.07445	1.04066	1.05595	1.07533	0.923016	1.05665	1.06535	1.06768	1.09777	1.08232	1.05679	1.08126	1.08379	1.06764	1.07039	1.06201	1.03107	1.09304	1.0908	1.04301	1.06473	0.999663	1.0669	1.06398	1.02825	1.04999
7.33333	1.0297	1.07045	1.06089	0.991618	0.881922	1.12821	1.03746	1.04889	1.09175	1.07068	1.06762	1.06604	1.08	1.08599	1.05919	1.08268	1.07013	0.985148	1.00756	1.05989	1.06425	1.05512	1.09321	1.07357	1.04608	1.05263	1.07579	0.929573	1.06983	1.07443	1.08167	1.08966	1.06726	1.04534	1.07731	1.07663	1.05558	1.04354	1.06078	1.04189	1.0794	1.07103	1.04408	1.04462	1.04108	1.06131	1.05706	1.02232	1.04272
7.4	1.04864	1.09773	1.07048	1.00722	0.867023	1.13751	1.03664	1.0517	1.0839	1.06355	1.06979	1.07389	1.0577	1.06594	1.06551	1.08814	1.0588	0.985706	1.01969	1.06541	1.04054	1.04308	1.08908	1.05638	1.03437	1.0356	1.05288	0.927983	1.05944	1.0573	1.09394	1.09258	1.06936	1.04155	1.07709	1.0782	1.07283	1.04614	1.074	1.05152	1.0751	1.06572	1.04105	1.05345	1.03132	1.05438	1.07057	1.0347	1.03982
7.46667	1.05568	1.08967	1.08638	1.05899	0.850509	1.14004	1.04057	1.06008	1.06651	1.05392	1.06078	1.06584	1.05818	1.07091	1.06561	1.08403	1.04126	0.947839	1.00418	1.04693	1.04042	1.04303	1.09631	1.07078	1.05909	1.05059	1.08816	0.939594	1.0573	1.0662	1.10076	1.10577	1.07714	1.06269	1.08267	1.08945	1.0619	1.06354	1.05722	1.03591	1.07508	1.08051	1.05515	1.037	1.02278	1.04097	1.03708	1.02964	1.0667
7.53333	1.04225	1.07709	1.06846	0.990788	0.857963	1.12912	1.03237	1.07053	1.07124	1.04654	1.07065	1.04548	1.04844	1.08192	1.05808	1.09375	1.06788	0.981138	1.0379	1.07464	1.08738	1.0467	1.11464	1.06428	1.08259	1.07702	1.08817	0.927474	1.05596	1.05624	1.05801	1.07837	1.06951	1.04113	1.07384	1.0722	1.0624	1.06566	1.05911	1.02707	1.05514	1.05518	1.0254	1.05206	1.03407	1.03618	1.03664	1.02515	1.04467
7.6	1.06668	1.11179	1.07936	1.02346	0.875191	1.15214	1.04403	1.05003	1.10323	1.06251	1.06637	1.04395	1.06639	1.08284	1.07302	1.11192	1.09658	0.98868	1.02057	1.083	1.06656	1.04777	1.0895	1.0591	1.02314	1.05829	1.0797	0.923957	1.0469	1.0628	1.08006	1.09669	1.06263	1.05968	1.0896	1.07871	1.06262	1.04111	1.05149	1.02717	1.04847	1.04649	1.04329	1.02139	0.997022	1.02293	1.04983	1.03578	1.05254
7.66667	1.05239	1.09574	1.07597	1.02107	0.84176	1.14215	1.05178	1.06162	1.09053	1.06393	1.07734	1.06984	1.05825	1.07961	1.06021	1.09205	1.08221	0.959548	0.990981	1.06163	1.06033	1.06667	1.10103	1.07457	1.03466	1.05536	1.07282	0.913387	1.06439	1.07085	1.07384	1.08835	1.05584	1.03297	1.05559	1.06564	1.04366	1.0274	1.04864	1.02567	1.04058	1.02378	1.03452	1.03204	0.987199	1.05013	1.07034	1.01357	1.04424
[truncated: 340 more rows]
[truncated: 472 more columns]

## Sheet: Fig.2d
	Vehicle	Quinidine	Mg2+-free Vehicle	Mg2+-free Quinidine
[truncated: 516 more rows]

## Sheet: Fig.3b
Data of newborn is located below.
[truncated: 304 more rows]

[truncated: 21 more sheets: Fig.3c, Fig.3d, Fig.3e, Fig.3f, Fig.3g, Fig.4b, Fig.4c, Fig.4d, Fig.4e, Fig.4f, Fig.5, Fig.S1a, Fig.S1b, Fig.S2c-f, Fig.S3a, Fig.S3b, Fig. S4, Fig.S5a, Fig.S5b, Fig.S5c …]
